# Supplementary material for: Patterns of objectively measured sedentary time in 10- to 12-year-old Belgian children: an observational study within the ENERGY-project
Source: BMC Pediatr. 2017 Jun 14;17:147. doi: 10.1186/s12887-017-0894-9 (PMC5471712; doi:10.1186/s12887-017-0894-9)
Supplement: Additional file 1: — Dataset. Sedentary patterns of 10- to 12-year old children. (XLS 1444 kb) [file 12887_2017_894_MOESM1_ESM.xls]

## Sheet: Additional File 1. Dataset
idnumber	ID	School	AGE	CQ3	CST	weekdayP2wear_v_v	weekdayP3wear_v_v	weekdayP4wear_v_v	weekdayP5wear_v_v	weekdayP24wear_v_v	weekend_dayP24wear_v_v	time	bouts2_5_totaal	bouts5_10_totaal	bouts10_20_totaal	bouts20_30_totaal	bouts30_120_totaal	bouts2_5_hour	bouts5_10_hour	bouts10_20_hour	bouts20_30_hour	bouts30_120_hour	time2_5_totaal	time5_10_totaal	time10_20_totaal	time20_30_totaal	time30_120_totaal	time2_5_perc	time5_10_perc	time10_20_perc	time20_30_perc	time30_120_perc	sed_totaal	sed_perc
1	1010501	1	10.1667	2	1	67.25	439.333	120	144.25	770.833	654.5	1	19.3333	8	3.66667	0.666667	0.666667	2.64036	1.09256	0.500759	0.091047	0.091047	58.9167	57.5833	49.8333	14.6667	30	21.2696	20.7882	17.9904	5.29483	10.8303	277	63.0501
1	1010501	1	10.1667	2	1	67.25	439.333	120	144.25	770.833	654.5	2	11	3.33333	1	0	0	5.5	1.66667	0.5	0	0	32.5	22.75	13.75	0	0	35.7798	25.0459	15.1376	0	0	90.8333	75.6944
1	1010501	1	10.1667	2	1	67.25	439.333	120	144.25	770.833	654.5	3	10.6667	4.33333	0.666667	0	0	4.43674	1.80243	0.277296	0	0	32.75	29	7	0	0	34.7173	30.742	7.42049	0	0	94.3333	65.3957
1	1010501	1	10.1667	2	1	67.25	439.333	120	144.25	770.833	654.5	4	43.3333	17	5.66667	0.666667	1	3.37297	1.32324	0.441081	0.0518919	0.0778378	132.25	119.583	74.0833	14.6667	48	26.0591	23.5632	14.5977	2.88998	9.45813	507.5	65.8378
1	1010501	1	10.1667	2	1	67.25	439.333	120	144.25	770.833	654.5	5	39	17	6.5	1.5	1	3.57525	1.55844	0.595875	0.13751	0.091673	120.375	117	90	34.875	36	23.9612	23.2894	17.9149	6.94203	7.16596	502.375	76.7571
2	1010502	1	10.6667	1	1	57.15	443.65	120	177.55	798.35	810.5	1	17.6	9	6.6	0.6	0.4	2.38025	1.21718	0.892596	0.081145	0.0540967	54.4	66.3	89.55	15.3	18.1	18.1122	22.0742	29.8152	5.09406	6.0263	300.35	67.6998
2	1010502	1	10.6667	1	1	57.15	443.65	120	177.55	798.35	810.5	2	7.8	1.8	0.8	0	0	3.9	0.9	0.4	0	0	22.35	13.4	8.3	0	0	30.7005	18.4066	11.4011	0	0	72.8	60.6667
2	1010502	1	10.6667	1	1	57.15	443.65	120	177.55	798.35	810.5	3	11	4.6	1.6	0	0	3.71726	1.55449	0.540693	0	0	35.65	31.05	21	0	0	31.4235	27.3689	18.5104	0	0	113.45	63.8975
2	1010502	1	10.6667	1	1	57.15	443.65	120	177.55	798.35	810.5	4	38.6	16.2	9	0.6	0.6	2.90098	1.21751	0.676395	0.045093	0.045093	119.5	115.75	118.85	15.3	28.9	23.1387	22.4126	23.0129	2.96253	5.59589	516.45	64.6897
2	1010502	1	10.6667	1	1	57.15	443.65	120	177.55	798.35	810.5	5	44.5	12	3	0.5	0	3.29426	0.888341	0.222085	0.0370142	0	126.125	78.75	34	11.25	0	30.1284	18.8116	8.12183	2.68737	0	418.625	51.6502
3	1010503	1	10.8333	2	1	48	443.6	120	185.25	810.4	773	1	23.2	7.2	1.8	0.6	0.8	3.13796	0.97385	0.243463	0.0811542	0.108206	73.2	46.5	26.7	16.8	30.55	26.9266	17.105	9.82159	6.17988	11.2378	271.85	61.2827
3	1010503	1	10.8333	2	1	48	443.6	120	185.25	810.4	773	2	6.6	1.6	0.6	0	0.2	3.3	0.8	0.3	0	0.1	18.75	11.55	8.55	0	6.15	26.959	16.6068	12.2933	0	8.84256	69.55	57.9583
3	1010503	1	10.8333	2	1	48	443.6	120	185.25	810.4	773	3	10.2	4.8	2.2	0.4	0	3.30364	1.55466	0.712551	0.129555	0	31.5	31.5	29.15	8.8	0	25.1096	25.1096	23.2364	7.01475	0	125.45	67.7193
3	1010503	1	10.8333	2	1	48	443.6	120	185.25	810.4	773	4	44.6	14.8	5	1	1.2	3.30207	1.09576	0.370188	0.0740375	0.088845	137.15	97.65	68.7	25.6	47.45	26.9318	19.1753	13.4904	5.027	9.31762	509.25	62.8393
3	1010503	1	10.8333	2	1	48	443.6	120	185.25	810.4	773	5	43	13.5	5	1	0	3.33765	1.04787	0.388098	0.0776197	0	129.75	88.75	71.625	28	0	27.7689	18.9941	15.3291	5.99251	0	467.25	60.4463
4	1010504	1	10.3333	2	1	51.125	442.062	120	166.312	784.875	592.25	1	30.25	11	0.75	0	0.25	4.10575	1.493	0.101796	0	0.0339319	91.4375	71.125	10.0625	0	13.0625	32.7	25.4359	3.59857	0	4.67143	279.625	63.2546
4	1010504	1	10.3333	2	1	51.125	442.062	120	166.312	784.875	592.25	2	6.5	1.75	0.25	0.25	0	3.25	0.875	0.125	0.125	0	19.875	11.5	2.6875	6.375	0	25.6245	14.8268	3.46495	8.21918	0	77.5625	64.6354
4	1010504	1	10.3333	2	1	51.125	442.062	120	166.312	784.875	592.25	3	9.25	3.25	2	0.75	0	3.33709	1.17249	0.721533	0.270575	0	29.875	22	30.6875	18.5	0	25.6851	18.9146	26.3837	15.9054	0	116.312	69.9361
4	1010504	1	10.3333	2	1	51.125	442.062	120	166.312	784.875	592.25	4	49.5	16.75	3.25	1	0.5	3.78404	1.28046	0.248447	0.0764453	0.0382226	151.5	109.375	47.625	24.875	26.5625	29.5862	21.3597	9.30062	4.85781	5.18736	512.062	65.2413
4	1010504	1	10.3333	2	1	51.125	442.062	120	166.312	784.875	592.25	5	36	9	2	2	0	3.64711	0.911777	0.202617	0.202617	0	109.5	63.25	31	47.75	0	29.9795	17.3169	8.48734	13.0732	0	365.25	61.6716
5	1010505	1	10.6667	1	1	66.75	439.333	120	95.5	721.583		1	22.3333	7.33333	4	0.666667	0.666667	3.05008	1.00152	0.546282	0.091047	0.091047	68.0833	50.3333	54.6667	14.6667	28.5	24.0648	17.7909	19.3225	5.18409	10.0736	282.917	64.3968
5	1010505	1	10.6667	1	1	66.75	439.333	120	95.5	721.583		2	10.6667	2.33333	0.666667	0	0	5.33333	1.16667	0.333333	0	0	32.3333	16.6667	7.5	0	0	38.9558	20.0803	9.03614	0	0	83	69.1667
5	1010505	1	10.6667	1	1	66.75	439.333	120	95.5	721.583		3	4.66667	0.666667	1	0	0	2.93194	0.418848	0.628272	0	0	13.75	5.08333	12.1667	0	0	27.9188	10.3215	24.7039	0	0	49.25	51.5707
5	1010505	1	10.6667	1	1	66.75	439.333	120	95.5	721.583		4	39.3333	11.3333	5.66667	0.666667	1.33333	3.27059	0.942372	0.471186	0.0554337	0.110867	119.167	78.5	74.3333	14.6667	57.75	25.5129	16.8064	15.9144	3.14005	12.364	467.083	64.7303
5	1010505	1	10.6667	1	1	66.75	439.333	120	95.5	721.583		5
6	1010506	1	10.6667	1	1	72.6875	442.062	120	208.375	843.125	800.875	1	18.75	8.75	4.25	1	0.5	2.54489	1.18761	0.576842	0.135727	0.0678637	53.875	65.0625	60.4375	23.25	23.75	17.7148	21.3933	19.8726	7.64488	7.80929	304.125	68.7968
6	1010506	1	10.6667	1	1	72.6875	442.062	120	208.375	843.125	800.875	2	6	3.25	1	0.25	0	3	1.625	0.5	0.125	0	17.0625	25	13.5625	6.75	0	19.6403	28.777	15.6115	7.76978	0	86.875	72.3958
6	1010506	1	10.6667	1	1	72.6875	442.062	120	208.375	843.125	800.875	3	13.75	5.5	3.5	0.5	0	3.95921	1.58368	1.0078	0.143971	0	42.6875	39.3125	46.5	13.25	0	25.7347	23.7001	28.0332	7.98794	0	165.875	79.6041
6	1010506	1	10.6667	1	1	72.6875	442.062	120	208.375	843.125	800.875	4	40.75	18	9	1.75	0.75	2.89993	1.28095	0.640474	0.124537	0.0533729	120.188	132.562	123.438	43.25	37.25	19.9647	22.0203	20.5046	7.18439	6.18771	602	71.401
6	1010506	1	10.6667	1	1	72.6875	442.062	120	208.375	843.125	800.875	5	53	16	6	0	0.5	3.97066	1.19869	0.449508	0	0.037459	158.5	115.375	83.625	0	15.5	28.8051	20.9677	15.1976	0	2.8169	550.25	68.7061
7	1010507	1	9.83333	1	1	26.5	442	103.25	188.188	760	851.625	1	22.25	11.5	6.5	0.25	0	3.02036	1.56109	0.882353	0.0339367	0	68.25	81.375	92.6875	5.0625	0	21.963	26.1866	29.827	1.62912	0	310.75	70.3054
7	1010507	1	9.83333	1	1	26.5	442	103.25	188.188	760	851.625	2	6.75	1.75	0.75	0	0	3.92252	1.01695	0.435835	0	0	22.25	10.9375	9.4375	0	0	34.9705	17.1906	14.833	0	0	63.625	61.6223
7	1010507	1	9.83333	1	1	26.5	442	103.25	188.188	760	851.625	3	9.25	5.25	1.75	0.25	0.25	2.94919	1.67386	0.557954	0.0797077	0.0797077	28.4375	37	24.1875	5.3125	8.6875	21.513	27.9905	18.2979	4.01891	6.5721	132.188	70.2424
7	1010507	1	9.83333	1	1	26.5	442	103.25	188.188	760	851.625	4	39.75	18.5	9	0.5	0.5	3.13816	1.46053	0.710526	0.0394737	0.0394737	122.125	129.312	126.312	10.375	22.1875	23.1681	24.5317	23.9625	1.96822	4.20915	527.125	69.3586
7	1010507	1	9.83333	1	1	26.5	442	103.25	188.188	760	851.625	5	47.5	22	5.5	0.5	0.5	3.34654	1.54998	0.387494	0.0352268	0.0352268	147.375	147.875	66.375	10.5	29.75	25.6975	25.7847	11.5737	1.83086	5.18745	573.5	67.3418
8	1010508	1	10.6667	2	1	85.4	443.6	115.25	149.3	793.55	803.5	1	21.4	10	5.2	1	0.4	2.8945	1.35257	0.703336	0.135257	0.0541028	65.8	71.5	68.85	21.85	16.3	21.1168	22.9461	22.0956	7.0122	5.23107	311.6	70.2435
8	1010508	1	10.6667	2	1	85.4	443.6	115.25	149.3	793.55	803.5	2	7.6	2.8	1	0	0.2	3.95662	1.4577	0.520607	0	0.104121	24.05	19.55	13.25	0	7.65	27.6437	22.4713	15.2299	0	8.7931	87	75.4881
8	1010508	1	10.6667	2	1	85.4	443.6	115.25	149.3	793.55	803.5	3	9	2.2	1.8	0.8	0.2	3.61688	0.884126	0.723376	0.3215	0.0803751	27.4	13.6	21.8	18.7	9.1	25.0801	12.4485	19.9542	17.1167	8.32952	109.25	73.1748
8	1010508	1	10.6667	2	1	85.4	443.6	115.25	149.3	793.55	803.5	4	41.8	17.2	8.6	1.8	1	3.16048	1.30049	0.650243	0.136097	0.0756096	128.9	119.45	111.9	40.55	43.85	22.6578	20.9967	19.6695	7.12779	7.70786	568.9	71.6905
8	1010508	1	10.6667	2	1	85.4	443.6	115.25	149.3	793.55	803.5	5	43	15.5	11.5	3	1	3.21095	1.15744	0.858743	0.22402	0.0746733	134.375	106.75	161.875	69.25	48.625	22.1012	17.5576	26.6242	11.3898	7.99753	608	75.6689
9	1010601	1	10.8333	1	1	46.875	426.812	117.625	215.375	806.688	828.25	1	31	8.25	1.75	0.5	0.25	4.35789	1.15976	0.24601	0.0702885	0.0351442	96.9375	54.5	22.6875	12.1875	13.125	33.586	18.8826	7.86055	4.22261	4.54742	288.625	67.6234
9	1010601	1	10.8333	1	1	46.875	426.812	117.625	215.375	806.688	828.25	2	7.25	2.25	0.5	0	0	3.69819	1.14772	0.255048	0	0	20.25	15.3125	6.625	0	0	28.3961	21.4724	9.2901	0	0	71.3125	60.627
9	1010601	1	10.8333	1	1	46.875	426.812	117.625	215.375	806.688	828.25	3	10.25	4.75	1.5	0	0	2.85548	1.32327	0.417876	0	0	31.5	32.0625	19.25	0	0	24.4304	24.8667	14.9297	0	0	128.938	59.8665
9	1010601	1	10.8333	1	1	46.875	426.812	117.625	215.375	806.688	828.25	4	48.75	15.75	4	0.5	0.5	3.62594	1.17146	0.297513	0.0371891	0.0371891	149.312	105.562	51.1875	12.1875	26.625	28.8736	20.4133	9.89848	2.35678	5.14866	517.125	64.1047
9	1010601	1	10.8333	1	1	46.875	426.812	117.625	215.375	806.688	828.25	5	48	17.5	4.5	0.5	0.5	3.47721	1.26773	0.325989	0.0362209	0.0362209	139.375	121	68	10.875	22.25	25.7744	22.3763	12.5751	2.0111	4.11466	540.75	65.2883
10	1010602	1	10.75	1	1	99.65	443.65	106.3	188.45	851.8	602.25	1	30.6	14.2	5.6	0.4	0.4	4.1384	1.92043	0.757354	0.0540967	0.0540967	93.3	95.95	73.9	8.65	18.2	27.4049	28.1833	21.7066	2.54075	5.34587	340.45	76.7384
10	1010602	1	10.75	1	1	99.65	443.65	106.3	188.45	851.8	602.25	2	6.2	2.8	0.8	0.2	0	3.49953	1.58043	0.451552	0.112888	0	20.2	19.75	10.05	4.4	0	27.5392	26.9257	13.7014	5.99864	0	73.35	69.0028
10	1010602	1	10.75	1	1	99.65	443.65	106.3	188.45	851.8	602.25	3	10.4	4.2	1.6	0	0.2	3.31122	1.33722	0.509419	0	0.0636774	31.85	28.75	23.75	0	7.2	28.6679	25.8776	21.3771	0	6.48065	111.1	58.9546
10	1010602	1	10.75	1	1	99.65	443.65	106.3	188.45	851.8	602.25	4	54.4	24.4	8.6	0.8	0.8	3.83189	1.71871	0.605776	0.0563513	0.0563513	167.6	165.7	115.15	18.7	36.2	27.5613	27.2488	18.936	3.07515	5.95297	608.1	71.39
10	1010602	1	10.75	1	1	99.65	443.65	106.3	188.45	851.8	602.25	5	18	6	2	1	4	1.79328	0.597758	0.199253	0.0996264	0.398506	58	47.25	27.75	28	192.5	13.7522	11.2033	6.57973	6.639	45.6432	421.75	70.0291
11	1010603	1	12.75	2	1	46.3333	439.417	120	187.167	795.083		1	21	10.3333	5.33333	2	0.666667	2.86744	1.41096	0.728238	0.273089	0.0910298	60.5833	73.0833	66.0833	41.3333	26.6667	18.9028	22.8029	20.6188	12.8965	8.32033	320.5	72.9376
11	1010603	1	12.75	2	1	46.3333	439.417	120	187.167	795.083		2	5.33333	1.66667	1	0	0	2.66667	0.833333	0.5	0	0	16.0833	11	13.6667	0	0	24.2767	16.6038	20.6289	0	0	66.25	55.2083
11	1010603	1	12.75	2	1	46.3333	439.417	120	187.167	795.083		3	9.66667	2.33333	2.66667	0.333333	0	3.09884	0.747996	0.854853	0.106857	0	29.9167	17.1667	32.8333	7.5	0	25.9581	14.8952	28.4888	6.50759	0	115.25	61.5761
11	1010603	1	12.75	2	1	46.3333	439.417	120	187.167	795.083		4	39	15.3333	9	2.33333	1	2.94309	1.15711	0.679174	0.176082	0.0754638	116	109.667	112.583	48.8333	44.6667	21.3956	20.2275	20.7654	9.00707	8.23855	542.167	68.1899
11	1010603	1	12.75	2	1	46.3333	439.417	120	187.167	795.083		5
12	1010604	1	11.0833	2	1	57.5	442.062	120	228.25	899.5	740.5	1	29	11.25	4.25	0.25	0.5	3.9361	1.52693	0.576842	0.0339319	0.0678637	89.375	73.5	57.9375	7.5	19.25	29.829	24.5307	19.3367	2.50313	6.4247	299.625	67.7789
12	1010604	1	11.0833	2	1	57.5	442.062	120	228.25	899.5	740.5	2	4.75	2.75	2.25	0.25	0.25	2.375	1.375	1.125	0.125	0.125	14.25	20.1875	30.5625	5.125	7.75	14.9606	21.1942	32.0866	5.38058	8.13648	95.25	79.375
12	1010604	1	11.0833	2	1	57.5	442.062	120	228.25	899.5	740.5	3	16	5.75	2	0.25	0.25	4.20591	1.5115	0.525739	0.0657174	0.0657174	49.6875	40.0625	23.5	5.6875	8.375	30.3435	24.4656	14.3511	3.47328	5.1145	163.75	71.7415
12	1010604	1	11.0833	2	1	57.5	442.062	120	228.25	899.5	740.5	4	55.5	21.25	9.25	0.75	1.5	3.70206	1.41745	0.617009	0.0500278	0.100056	172.375	143.25	121.375	18.3125	59.6875	27.2046	22.608	19.1557	2.89012	9.42	633.625	70.4419
12	1010604	1	11.0833	2	1	57.5	442.062	120	228.25	899.5	740.5	5	29	17	8	3	0	2.34976	1.37745	0.648211	0.243079	0	87.75	127.75	107	70	0	16.205	23.5919	19.7599	12.9271	0	541.5	73.1263
13	1010605	1	11.1667	1	1	89.3	443.65	120	144.7	797.65	667.125	1	27	8	3.2	0.8	0.4	3.65153	1.08193	0.432774	0.108193	0.0540967	78.8	55.05	43	19.4	21.25	25.6594	17.9258	14.002	6.31716	6.91957	307.1	69.2212
13	1010605	1	11.1667	1	1	89.3	443.65	120	144.7	797.65	667.125	2	6.2	2	0	0	0	3.1	1	0	0	0	17.5	15.35	0	0	0	26.3753	23.1349	0	0	0	66.35	55.2917
13	1010605	1	11.1667	1	1	89.3	443.65	120	144.7	797.65	667.125	3	9.4	5	1.2	0.2	0	3.89772	2.07326	0.497581	0.0829302	0	27.1	35.9	15.25	4	0	27.2088	36.0442	15.3112	4.01606	0	99.6	68.8321
13	1010605	1	11.1667	1	1	89.3	443.65	120	144.7	797.65	667.125	4	47.2	15.2	4.6	1.2	0.6	3.55043	1.14336	0.346016	0.0902652	0.0451326	136.95	107.9	61.05	28.8	32.05	26.0733	20.5426	11.623	5.4831	6.10186	525.25	65.8497
13	1010605	1	11.1667	1	1	89.3	443.65	120	144.7	797.65	667.125	5	32.5	14.5	6	1.5	0.5	2.92299	1.3041	0.539629	0.134907	0.0449691	98.5	99.625	81.375	32.25	17	23.2586	23.5242	19.2149	7.61511	4.01417	423.5	63.4814
14	1010606	1	11.8333	1	1	62.5625	442.062	120	223.375	848	778.75	1	28.5	9.25	3.25	0.25	0.25	3.86823	1.25548	0.441114	0.0339319	0.0339319	82.5	63.8125	43.4375	5.6875	11.5625	27.4943	21.2664	14.4762	1.89544	3.85336	300.062	67.8778
14	1010606	1	11.8333	1	1	62.5625	442.062	120	223.375	848	778.75	2	5.75	2	1.25	0	0	2.875	1	0.625	0	0	18.375	12.8125	16.5625	0	0	23.52	16.4	21.2	0	0	78.125	65.1042
14	1010606	1	11.8333	1	1	62.5625	442.062	120	223.375	848	778.75	3	17.75	6.75	1.5	0.5	0.5	4.76777	1.81309	0.40291	0.134303	0.134303	56.875	46.9375	21.8125	10.6875	19.25	33.127	27.3389	12.7048	6.22497	11.2122	171.688	76.8607
14	1010606	1	11.8333	1	1	62.5625	442.062	120	223.375	848	778.75	4	54	19.5	6.5	0.75	1	3.82075	1.37972	0.459906	0.053066	0.0707547	164.125	133.938	87.3125	16.375	44.3125	27.4772	22.4234	14.6176	2.74145	7.41865	597.312	70.4378
14	1010606	1	11.8333	1	1	62.5625	442.062	120	223.375	848	778.75	5	50	10	1	1	0	3.85233	0.770465	0.0770465	0.0770465	0	146.5	71.5	13.25	22.25	0	29.0963	14.2006	2.63158	4.41907	0	503.5	64.6549
15	1010607	1	11.1667	1	1	115.3	443.6	120	184.35	869.6	584.25	1	24.4	9.8	4	0.8	0.2	3.30027	1.32552	0.541028	0.108206	0.0270514	73.75	68.45	57.15	17.8	9.6	24.4895	22.7295	18.9773	5.91068	3.18778	301.15	67.8877
15	1010607	1	11.1667	1	1	115.3	443.6	120	184.35	869.6	584.25	2	5.2	1.8	1.8	0.2	0.2	2.6	0.9	0.9	0.1	0.1	16.2	13.85	24.65	4.3	6.25	18.9696	16.2178	28.8642	5.03513	7.3185	85.4	71.1667
15	1010607	1	11.1667	1	1	115.3	443.6	120	184.35	869.6	584.25	3	11.4	4.6	2.4	0.8	0	3.71033	1.49715	0.781123	0.260374	0	36.65	31.55	34.5	18.5	0	25.9653	22.3521	24.4421	13.1066	0	141.15	76.5663
15	1010607	1	11.1667	1	1	115.3	443.6	120	184.35	869.6	584.25	4	49.2	18	8.6	1.8	0.8	3.39466	1.24195	0.593376	0.124195	0.0551978	149.4	124.75	122.15	40.6	36.6	24.5099	20.4659	20.0394	6.66065	6.00443	609.55	70.0954
15	1010607	1	11.1667	1	1	115.3	443.6	120	184.35	869.6	584.25	5	23	11	5	2	1.5	2.362	1.12965	0.513479	0.205392	0.154044	69.75	75.25	78.75	45.75	80.875	16.2825	17.5664	18.3834	10.6799	18.8795	428.375	73.3205
16	1010608	1	11	1	1	68	442	120	184.562	835.5	776.5	1	26	7.25	2.75	0.25	0.5	3.52941	0.984163	0.373303	0.0339367	0.0678733	77.125	46	40.8125	6.0625	21.6875	26.5719	15.8484	14.0612	2.08872	7.47201	290.25	65.6674
16	1010608	1	11	1	1	68	442	120	184.562	835.5	776.5	2	7	3.5	1.25	0	0	3.5	1.75	0.625	0	0	22	23.875	17.125	0	0	28.9236	31.3887	22.5144	0	0	76.0625	63.3854
16	1010608	1	11	1	1	68	442	120	184.562	835.5	776.5	3	10.25	3.75	1.5	0.25	0	3.3322	1.2191	0.48764	0.0812733	0	32.625	24.125	21.75	5.75	0	27.9593	20.6749	18.6395	4.92769	0	116.688	63.2238
16	1010608	1	11	1	1	68	442	120	184.562	835.5	776.5	4	49.75	15.5	6	0.5	0.75	3.57271	1.11311	0.43088	0.0359066	0.05386	151.625	100	85.5	11.8125	35.1875	27.802	18.336	15.6773	2.16594	6.45198	545.375	65.2753
16	1010608	1	11	1	1	68	442	120	184.562	835.5	776.5	5	44	23	10	0	0	3.39987	1.77721	0.772698	0	0	131.5	161.25	129.25	0	0	23.8333	29.2252	23.4255	0	0	551.75	71.056
17	1010609	1	12.0833	1	1	79.75	442	120	196.125	852.75	791	1	31.75	7.5	2.75	0.5	0.25	4.30995	1.0181	0.373303	0.0678733	0.0339367	95.6875	48.4375	34.9375	12.5625	11.375	32.7767	16.5917	11.9675	4.30315	3.89638	291.938	66.0492
17	1010609	1	12.0833	1	1	79.75	442	120	196.125	852.75	791	2	6.25	1	0.75	0	0	3.125	0.5	0.375	0	0	17.8125	6.1875	10.4375	0	0	27.1687	9.43756	15.9199	0	0	65.5625	54.6354
17	1010609	1	12.0833	1	1	79.75	442	120	196.125	852.75	791	3	12	5	1	0.25	0.25	3.67113	1.52964	0.305927	0.0764818	0.0764818	33.875	36.5625	11.9375	6.0625	13.9375	23.8451	25.7369	8.40299	4.26749	9.81082	142.062	72.4347
17	1010609	1	12.0833	1	1	79.75	442	120	196.125	852.75	791	4	55.25	14.5	4.5	0.75	0.75	3.88742	1.02023	0.316623	0.0527704	0.0527704	162.438	97.8125	57.3125	18.625	38.8125	29.1433	17.5488	10.2826	3.34156	6.96344	557.375	65.3621
17	1010609	1	12.0833	1	1	79.75	442	120	196.125	852.75	791	5	36	9	1	0	3	2.73072	0.68268	0.0758534	0	0.22756	110	58.75	11.25	0	137.5	25.7913	13.7749	2.63775	0	32.2392	426.5	53.9191
18	1010610	1	11.5833	1	1	50.25	443.65	120	152.15	766.05		1	29.4	10.8	1.2	1	0.4	3.97611	1.46061	0.16229	0.135242	0.0540967	90.4	73.85	16.5	24.65	17.75	29.6491	24.2211	5.41161	8.08462	5.82158	304.9	68.7253
18	1010610	1	11.5833	1	1	50.25	443.65	120	152.15	766.05		2	6.2	2.2	1.2	0.2	0.2	3.1	1.1	0.6	0.1	0.1	18.45	13.9	16.55	4.2	8.65	23.7299	17.8778	21.2862	5.40193	11.1254	77.75	64.7917
18	1010610	1	11.5833	1	1	50.25	443.65	120	152.15	766.05		3	8	2	1.2	0.2	0.4	3.15478	0.788695	0.473217	0.0788695	0.157739	24.2	17.4	14.25	4.85	22.25	23.5638	16.9426	13.8754	4.72249	21.665	102.7	67.4992
18	1010610	1	11.5833	1	1	50.25	443.65	120	152.15	766.05		4	44.4	15.2	3.6	1.8	1.2	3.47758	1.19052	0.281966	0.140983	0.0939886	135.85	106.65	47.3	43.65	59.45	26.2817	20.6326	9.15071	8.44457	11.5013	516.9	67.476
18	1010610	1	11.5833	1	1	50.25	443.65	120	152.15	766.05		5
19	1010611	1	10.9167	1	1	26.5625	438.625	120	187.125	787.125	870.75	1	21.75	8	6	1.5	0.25	2.97521	1.09433	0.820747	0.205187	0.0341978	68.375	56.6875	83.125	34.9375	13.5	21.0385	17.4423	25.5769	10.75	4.15385	325	74.0952
19	1010611	1	10.9167	1	1	26.5625	438.625	120	187.125	787.125	870.75	2	8	2.75	1.25	0	0	4	1.375	0.625	0	0	22.8125	19.1875	16.4375	0	0	29.5547	24.8583	21.2955	0	0	77.1875	64.3229
19	1010611	1	10.9167	1	1	26.5625	438.625	120	187.125	787.125	870.75	3	14.25	6.25	1.5	0	0.25	4.56914	2.00401	0.480962	0	0.0801603	44.1875	44.0625	16.625	0	9.25	32.777	32.6843	12.3319	0	6.86138	134.812	72.0441
19	1010611	1	10.9167	1	1	26.5625	438.625	120	187.125	787.125	870.75	4	45.5	17.75	9	1.5	0.75	3.46832	1.35303	0.686041	0.11434	0.0571701	140.188	124.938	119	34.9375	36.25	24.6863	22.0009	20.9553	6.15232	6.38345	567.875	72.1455
19	1010611	1	10.9167	1	1	26.5625	438.625	120	187.125	787.125	870.75	5	44	19.5	5	1	0.5	3.03187	1.34367	0.344531	0.0689061	0.0344531	134.875	133.25	62.875	24.5	26.375	25.8134	25.5024	12.0335	4.689	5.04785	522.5	60.0057
20	1010612	1	11.4167	1	1	75.35	443.65	120	189.85	833.7	538.75	1	27.8	9.6	1.6	0	0.6	3.75972	1.29832	0.216387	0	0.0811451	82.7	62.75	20.6	0	25.3	28.8858	21.9176	7.19525	0	8.83688	286.3	64.5329
20	1010612	1	11.4167	1	1	75.35	443.65	120	189.85	833.7	538.75	2	8.2	3	1.2	0.2	0	4.1	1.5	0.6	0.1	0	24.8	21	15.6	5.4	0	28.1339	23.823	17.6971	6.12592	0	88.15	73.4583
20	1010612	1	11.4167	1	1	75.35	443.65	120	189.85	833.7	538.75	3	14	5.2	1.6	0	0.2	4.42455	1.6434	0.505662	0	0.0632078	44.4	36.6	20.8	0	9.75	30.8226	25.4078	14.4394	0	6.76848	144.05	75.8757
20	1010612	1	11.4167	1	1	75.35	443.65	120	189.85	833.7	538.75	4	53.6	19.4	4.6	0.2	1.2	3.8575	1.39619	0.331054	0.0143937	0.086362	162.95	131.2	59.2	5.4	54.1	28.4952	22.9431	10.3524	0.944304	9.46052	571.85	68.5918
20	1010612	1	11.4167	1	1	75.35	443.65	120	189.85	833.7	538.75	5	25	13	2	3	1	2.78422	1.4478	0.222738	0.334107	0.111369	80.25	81.75	27	78	43	20.381	20.7619	6.85714	19.8095	10.9206	393.75	73.0858
21	1010614	1	10.6667	2	1	92.7	443.65	120	216.3	885.5	775.25	1	24.4	9.8	4.8	0.2	0.6	3.2999	1.32537	0.64916	0.0270483	0.0811451	71.8	65.45	67	4.95	23.95	23.4143	21.3436	21.849	1.61422	7.81021	306.65	69.1198
21	1010614	1	10.6667	2	1	92.7	443.65	120	216.3	885.5	775.25	2	7.2	2.6	1.8	0.6	0.2	3.6	1.3	0.9	0.3	0.1	23.8	17.35	26.6	14.6	7.8	24.1747	17.6232	27.0188	14.8299	7.9228	98.45	82.0417
21	1010614	1	10.6667	2	1	92.7	443.65	120	216.3	885.5	775.25	3	15	6.6	3.6	0.2	0.2	4.16089	1.83079	0.998613	0.0554785	0.0554785	44.6	47.55	46.85	4.05	6.6	26.059	27.7826	27.3737	2.36635	3.85627	171.15	79.1262
21	1010614	1	10.6667	2	1	92.7	443.65	120	216.3	885.5	775.25	4	50.2	19.4	10.4	1.2	1.6	3.40147	1.31451	0.704687	0.08131	0.108413	149.8	133.3	142.55	28.65	73.7	23.1226	20.5758	22.0036	4.42232	11.3761	647.85	73.1621
21	1010614	1	10.6667	2	1	92.7	443.65	120	216.3	885.5	775.25	5	39.5	16.5	5.5	1	0.5	3.05708	1.27701	0.425669	0.0773944	0.0386972	123.625	112.25	71.875	25.125	20.125	25.5226	23.1742	14.8387	5.1871	4.15484	484.375	62.4798
22	1010615	1	10.8333	2	1	49.5625	442	120	202	813.562	783.5	1	25.25	6.5	4.25	0.5	0.25	3.4276	0.882353	0.576923	0.0678733	0.0339367	79.125	47.3125	54.9375	10.5625	11.0625	28.9968	17.3385	20.1328	3.87082	4.05405	272.875	61.7364
22	1010615	1	10.8333	2	1	49.5625	442	120	202	813.562	783.5	2	5	3.75	1.75	0.25	0	2.5	1.875	0.875	0.125	0	15	25.8125	22.625	5.375	0	17.192	29.5845	25.9312	6.16046	0	87.25	72.7083
22	1010615	1	10.8333	2	1	49.5625	442	120	202	813.562	783.5	3	9.25	3.25	1.25	0.5	0.25	2.74752	0.965347	0.371287	0.148515	0.0742574	29.5	23.75	15.6875	11.875	13.6875	22.8793	18.4198	12.1667	9.20989	10.6156	128.938	63.8304
22	1010615	1	10.8333	2	1	49.5625	442	120	202	813.562	783.5	4	40.75	14	7.25	1.25	0.75	3.0053	1.0325	0.534685	0.0921871	0.0553123	127.125	100.625	93.25	27.8125	38.25	24.6845	19.5388	18.1068	5.40049	7.42718	515	63.3018
22	1010615	1	10.8333	2	1	49.5625	442	120	202	813.562	783.5	5	46	14	5	0	0	3.52265	1.07211	0.382897	0	0	139	102.75	59.75	0	0	30.5831	22.6073	13.1463	0	0	454.5	58.0089
23	1010617	1	10.8333	2	1							1
23	1010617	1	10.8333	2	1							2
23	1010617	1	10.8333	2	1							3
23	1010617	1	10.8333	2	1							4
23	1010617	1	10.8333	2	1							5
24	1010618	1	12	2	1	59.25	443.2	120	240	990.05	687	1	29.4	8.4	2.2	0.6	0.4	3.98014	1.13718	0.297834	0.0812274	0.0541516	88.55	57	30.8	13.95	16.85	30.3253	19.5205	10.5479	4.7774	5.77055	292	65.8845
24	1010618	1	12	2	1	59.25	443.2	120	240	990.05	687	2	7.6	2.8	1.4	0.2	0	3.8	1.4	0.7	0.1	0	22.15	17.8	18.2	4.15	0	26.6707	21.4329	21.9145	4.99699	0	83.05	69.2083
24	1010618	1	12	2	1	59.25	443.2	120	240	990.05	687	3	14	5.4	3.2	0.4	0.4	3.5	1.35	0.8	0.1	0.1	42.6	37.6	42.9	9.6	13	22.5935	19.9417	22.7526	5.09149	6.89472	188.55	78.5625
24	1010618	1	12	2	1	59.25	443.2	120	240	990.05	687	4	56	19.2	10	2.8	1.8	3.39377	1.16358	0.60603	0.169688	0.109085	168.5	130.3	137.5	65.7	78.2	23.1982	17.939	18.9303	9.04523	10.7662	726.35	73.365
24	1010618	1	12	2	1	59.25	443.2	120	240	990.05	687	5	42	17	8	0	0	3.66812	1.48472	0.69869	0	0	132.75	112.875	107	0	0	27.0092	22.9654	21.7701	0	0	491.5	71.5429
25	1010619	1	11.4167	1	1	59.05	443.65	120	214.15	908.9	725.875	1	35	10	0.6	0.2	0.4	4.73346	1.35242	0.0811451	0.0270483	0.0540967	107.3	64.4	7.45	4.1	15.5	37.3412	22.4117	2.59266	1.42683	5.39412	287.35	64.7695
25	1010619	1	11.4167	1	1	59.05	443.65	120	214.15	908.9	725.875	2	5.8	2.4	0.6	0.2	0	2.9	1.2	0.3	0.1	0	16.9	15.85	6.95	4.05	0	24.2468	22.7403	9.97131	5.81062	0	69.7	58.0833
25	1010619	1	11.4167	1	1	59.05	443.65	120	214.15	908.9	725.875	3	13.2	5.4	2.2	0.2	0	3.69834	1.51296	0.61639	0.0560355	0	41.8	35.1	30.25	4.05	0	29.0783	24.4174	21.0435	2.81739	0	143.75	67.1258
25	1010619	1	11.4167	1	1	59.05	443.65	120	214.15	908.9	725.875	4	62.2	19.8	3.4	0.6	0.6	4.10606	1.30707	0.224447	0.0396083	0.0396083	189.3	127.9	44.65	12.2	26.35	32.8076	22.1664	7.7383	2.11438	4.56672	577	63.4833
25	1010619	1	11.4167	1	1	59.05	443.65	120	214.15	908.9	725.875	5	49.5	14.5	2	1	0.5	4.09161	1.19855	0.165318	0.0826589	0.0413294	141.625	99.125	22.375	23.625	18.75	30.3998	21.2772	4.80279	5.0711	4.02468	465.875	64.1812
26	1020501	2	11.1667	1	1	100	450	120	226.25	926.25	800.125	1	29	9	3	0.75	0	3.86667	1.2	0.4	0.1	0	87.9375	64.4375	44.3125	17.8125	0	29.8599	21.8803	15.0467	6.04839	0	294.5	65.4444
26	1020501	2	11.1667	1	1	100	450	120	226.25	926.25	800.125	2	9.5	1.75	0.25	0	0	4.75	0.875	0.125	0	0	28.875	13.1875	3	0	0	39.8619	18.2053	4.1415	0	0	72.4375	60.3646
26	1020501	2	11.1667	1	1	100	450	120	226.25	926.25	800.125	3	14	6	1	0	0	3.71271	1.59116	0.265193	0	0	42.8125	42.5625	11.5	0	0	29.0377	28.8682	7.79992	0	0	147.438	65.1657
26	1020501	2	11.1667	1	1	100	450	120	226.25	926.25	800.125	4	58.75	18.5	6.5	1.25	0.5	3.80567	1.19838	0.421053	0.0809717	0.0323887	177.188	131.875	89.25	30.3125	16.1875	28.773	21.4148	14.493	4.92236	2.62864	615.812	66.4845
26	1020501	2	11.1667	1	1	100	450	120	226.25	926.25	800.125	5	58	14.5	7.5	0.5	0.5	4.34932	1.08733	0.562412	0.0374941	0.0374941	180.125	99.5	100.25	11.375	24.5	32.2516	17.8156	17.9499	2.03671	4.38675	558.5	69.8016
27	1020502	2	11.5	1	1	80.75	450	70.5	163.25	764.5	600.75	1	29.5	8.5	0.5	0.5	0	3.93333	1.13333	0.0666667	0.0666667	0	94	55.375	7.75	11.125	0	37.3943	22.0288	3.08304	4.42566	0	251.375	55.8611
27	1020502	2	11.5	1	1	80.75	450	70.5	163.25	764.5	600.75	2	5	1	0.5	0	0	4.25532	0.851064	0.425532	0	0	15.25	5.5	6.25	0	0	34.0782	12.2905	13.9665	0	0	44.75	63.4752
27	1020502	2	11.5	1	1	80.75	450	70.5	163.25	764.5	600.75	3	9.5	4	1.5	0	0.5	3.49158	1.47014	0.551302	0	0.183767	26	26.875	20.625	0	23.625	21.0313	21.7391	16.6835	0	19.1102	123.625	75.7274
27	1020502	2	11.5	1	1	80.75	450	70.5	163.25	764.5	600.75	4	51	15	3.5	0.5	0.5	4.00262	1.17724	0.274689	0.0392413	0.0392413	156.625	97.375	46.75	11.125	23.625	32.8613	20.4301	9.80855	2.33412	4.95673	476.625	62.3447
27	1020502	2	11.5	1	1	80.75	450	70.5	163.25	764.5	600.75	5	35	9	3	0	0	3.49563	0.898876	0.299625	0	0	107.5	66	34.25	0	0	34.0999	20.9358	10.8644	0	0	315.25	52.4761
28	1020503	2	11.4167	2	1	73.5625	450	120	159.625	803.188	670	1	24.25	10	3.25	0.25	0.25	3.23333	1.33333	0.433333	0.0333333	0.0333333	70.625	67.625	47.625	5.625	9	24.6833	23.6348	16.6448	1.96592	3.14548	286.125	63.5833
28	1020503	2	11.4167	2	1	73.5625	450	120	159.625	803.188	670	2	7	3	1	0	0	3.5	1.5	0.5	0	0	21.375	18.875	14.9375	0	0	26.6771	23.5569	18.6427	0	0	80.125	66.7708
28	1020503	2	11.4167	2	1	73.5625	450	120	159.625	803.188	670	3	4.25	2.5	1.5	0.25	0.5	1.59749	0.939702	0.563821	0.0939702	0.18794	12.5625	18	22.0625	6.4375	21.6875	11.9288	17.092	20.9496	6.11276	20.5935	105.312	65.9749
28	1020503	2	11.4167	2	1	73.5625	450	120	159.625	803.188	670	4	40.5	16.75	6	0.75	0.75	3.02545	1.25126	0.448214	0.0560268	0.0560268	120.75	111.75	88.125	17.5	30.6875	23.3927	21.6491	17.0723	3.39024	5.94503	516.188	64.2674
28	1020503	2	11.4167	2	1	73.5625	450	120	159.625	803.188	670	5	26	10.5	7	1	1.5	2.32836	0.940299	0.626866	0.0895522	0.134328	81.75	72.375	97.25	23.875	49.625	20.2917	17.9646	24.139	5.92616	12.3177	402.875	60.1306
29	1020504	2	10	1	1	68.85	450	120	174.1	816.7	863.25	1	31	7.2	3.8	0.4	0.2	4.13333	0.96	0.506667	0.0533333	0.0266667	91.7	49.35	52.1	8.6	9.05	31.0059	16.6864	17.6162	2.90786	3.06002	295.75	65.7222
29	1020504	2	10	1	1	68.85	450	120	174.1	816.7	863.25	2	5.4	2.4	0.8	0	0	2.7	1.2	0.4	0	0	17.65	15.45	10.25	0	0	24.4629	21.4137	14.2065	0	0	72.15	60.125
29	1020504	2	10	1	1	68.85	450	120	174.1	816.7	863.25	3	9.4	3.2	1.2	0	0.2	3.23952	1.10281	0.413555	0	0.0689259	27.85	21.95	13.75	0	9.85	25.2493	19.9003	12.466	0	8.93019	110.3	63.3544
29	1020504	2	10	1	1	68.85	450	120	174.1	816.7	863.25	4	50.8	13.8	6	0.4	0.4	3.73209	1.01384	0.440798	0.0293866	0.0293866	151	94.55	78.2	8.6	18.9	29.1787	18.2705	15.1111	1.66184	3.65217	517.5	63.3648
29	1020504	2	10	1	1	68.85	450	120	174.1	816.7	863.25	5	43.5	15.5	4.5	1	1	3.02346	1.07732	0.312772	0.0695048	0.0695048	132.375	111.625	56.875	24.125	60.875	23.4551	19.7785	10.0775	4.27464	10.7863	564.375	65.3779
30	1020505	2	11.0833	2	1	111	414.9	120	207.5	897.85	711	1	19.2	4.6	3	0.8	0.2	2.77657	0.665221	0.433839	0.115691	0.0289226	56.3	31.8	39.85	18.8	6.1	25.5561	14.4349	18.089	8.53382	2.76895	220.3	53.0971
30	1020505	2	11.0833	2	1	111	414.9	120	207.5	897.85	711	2	7.2	1.4	0.6	0	0	3.6	0.7	0.3	0	0	22.15	8.45	7.1	0	0	36.0456	13.751	11.5541	0	0	61.45	51.2083
30	1020505	2	11.0833	2	1	111	414.9	120	207.5	897.85	711	3	8.8	2.4	1.8	0.4	0.6	2.54458	0.693976	0.520482	0.115663	0.173494	25.7	15.25	23.5	9.8	33.2	18.766	11.1355	17.1595	7.1559	24.2424	136.95	66
30	1020505	2	11.0833	2	1	111	414.9	120	207.5	897.85	711	4	42.4	11.4	6.6	1.6	1.2	2.83344	0.76182	0.441054	0.106922	0.0801916	126.3	74.95	85.75	36.85	53.05	24.1815	14.35	16.4178	7.05533	10.157	522.3	58.1723
30	1020505	2	11.0833	2	1	111	414.9	120	207.5	897.85	711	5	28	13	4	4	1	2.36287	1.09705	0.337553	0.337553	0.0843882	82.75	94.25	54.25	97.5	61.5	16.6667	18.9829	10.9265	19.6375	12.3867	496.5	69.8312
31	1020506	2	10.6667	1	1	92.1	450	103.65	160.05	877.8	939.375	1	27.8	8.8	3	0	0.4	3.70667	1.17333	0.4	0	0.0533333	82.7	58.6	38.7	0	13.05	29.6097	20.981	13.8561	0	4.6724	279.3	62.0667
31	1020506	2	10.6667	1	1	92.1	450	103.65	160.05	877.8	939.375	2	3.6	1.6	0.4	0.2	0	2.08394	0.926194	0.231548	0.115774	0	10.05	11.45	4.4	4.3	0	18.7325	21.342	8.2013	8.01491	0	53.65	51.7607
31	1020506	2	10.6667	1	1	92.1	450	103.65	160.05	877.8	939.375	3	7.2	2.4	2.4	0	0.4	2.69916	0.899719	0.899719	0	0.149953	22.7	16.45	34.4	0	12.8	20.8066	15.0779	31.5307	0	11.7324	109.1	68.1662
31	1020506	2	10.6667	1	1	92.1	450	103.65	160.05	877.8	939.375	4	45	14.2	7.6	0.4	1.8	3.07587	0.970608	0.519481	0.0273411	0.123035	134.55	95.5	105.5	9.85	63.6	23.7093	16.8282	18.5903	1.73568	11.207	567.5	64.6503
31	1020506	2	10.6667	1	1	92.1	450	103.65	160.05	877.8	939.375	5	24	12.5	7.5	1.5	2	1.53293	0.798403	0.479042	0.0958084	0.127745	76.5	87.875	110.25	36.125	74.375	14.5334	16.6944	20.9451	6.86298	14.1297	526.375	56.0346
32	1020507	2	9.75	2	1	91.2	450	120	186	847.2	842.625	1	28.2	8.8	3.6	0.6	1	3.76	1.17333	0.48	0.08	0.133333	84.4	58.85	47.8	13	37.5	27.1601	18.9381	15.3821	4.18343	12.0676	310.75	69.0556
32	1020507	2	9.75	2	1	91.2	450	120	186	847.2	842.625	2	7.2	4.8	0.8	0	0	3.6	2.4	0.4	0	0	22.6	31	11.45	0	0	27.7131	38.0135	14.0405	0	0	81.55	67.9583
32	1020507	2	9.75	2	1	91.2	450	120	186	847.2	842.625	3	11	4.2	2.2	0.2	0.4	3.54839	1.35484	0.709677	0.0645161	0.129032	35	29.05	30.85	5.9	17.55	24.4584	20.3005	21.5583	4.12299	12.2641	143.1	76.9355
32	1020507	2	9.75	2	1	91.2	450	120	186	847.2	842.625	4	52.8	19.4	7.2	0.8	1.4	3.73938	1.37394	0.509915	0.0566572	0.0991501	161.85	129.95	97.15	18.9	55.05	27.1378	21.7891	16.2894	3.16901	9.23038	596.4	70.3966
32	1020507	2	9.75	2	1	91.2	450	120	186	847.2	842.625	5	56.5	27	8.5	2	1	4.02314	1.92256	0.605251	0.142412	0.0712061	172.25	181.875	115.25	48.125	39.375	26.1381	27.5986	17.4886	7.30273	5.97496	659	78.208
33	1020508	2	9.83333	1	1	65.9375	450	120	169.438	809.812	511.5	1	21.5	10.25	4.75	2	0.5	2.86667	1.36667	0.633333	0.266667	0.0666667	66.375	69.1875	69	47.75	18.4375	20.6494	21.5244	21.4661	14.8551	5.73595	321.438	71.4306
33	1020508	2	9.83333	1	1	65.9375	450	120	169.438	809.812	511.5	2	6.75	2.5	1	0.25	0	3.375	1.25	0.5	0.125	0	21.375	19.8125	11.9375	6.1875	0	28.1481	26.0905	15.7202	8.14815	0	75.9375	63.2812
33	1020508	2	9.83333	1	1	65.9375	450	120	169.438	809.812	511.5	3	6	2.25	2.25	0	0.25	2.12468	0.796754	0.796754	0	0.0885282	17.0625	14.375	30.0625	0	7.625	16.2307	13.6742	28.5969	0	7.25327	105.125	62.0435
33	1020508	2	9.83333	1	1	65.9375	450	120	169.438	809.812	511.5	4	39.5	16	9	2.25	1	2.9266	1.18546	0.666821	0.166705	0.0740912	119.5	109.438	122.938	53.9375	42.375	21.7668	19.934	22.393	9.82468	7.71858	549	67.7935
33	1020508	2	9.83333	1	1	65.9375	450	120	169.438	809.812	511.5	5	38	14	2	0	0	4.45748	1.64223	0.234604	0	0	122.25	92.75	35.5	0	0	34.6072	26.2562	10.0495	0	0	353.25	69.0616
34	1020509	2	10.1667	2	1	48.125	450	100.312	147	745.438		1	34.75	9	3	0.5	0.25	4.63333	1.2	0.4	0.0666667	0.0333333	106.188	59	38	10.75	10.875	35.8742	19.9324	12.8378	3.63176	3.67399	296	65.7778
34	1020509	2	10.1667	2	1	48.125	450	100.312	147	745.438		2	5.5	4.25	0.5	0	0	3.28972	2.54206	0.299065	0	0	17.125	27.4375	7.4375	0	0	25.9224	41.5326	11.2583	0	0	66.0625	65.8567
34	1020509	2	10.1667	2	1	48.125	450	100.312	147	745.438		3	8.5	3	1	0.75	0.25	3.46939	1.22449	0.408163	0.306122	0.102041	25.8125	18.5625	17.375	17.75	12.5	22.8429	16.427	15.3761	15.708	11.0619	113	76.8707
34	1020509	2	10.1667	2	1	48.125	450	100.312	147	745.438		4	52.5	17.5	4.5	1.25	0.5	4.22571	1.40857	0.362203	0.100612	0.0402448	160.188	112.25	62.8125	28.5	23.375	31.736	22.2387	12.4443	5.64636	4.63101	504.75	67.7119
34	1020509	2	10.1667	2	1	48.125	450	100.312	147	745.438		5
35	1020510	2	10.4167	1	1	88.5	450	120	192.875	863.188	792.375	1	27	10.5	5.25	1	0.25	3.6	1.4	0.7	0.133333	0.0333333	82	72.75	64.875	21.9375	10.5625	24.4502	21.6921	19.344	6.54119	3.14946	335.375	74.5278
35	1020510	2	10.4167	1	1	88.5	450	120	192.875	863.188	792.375	2	8.75	1.75	0.5	0	0	4.375	0.875	0.25	0	0	25.875	12.3125	6.25	0	0	34.0741	16.214	8.23045	0	0	75.9375	63.2812
35	1020510	2	10.4167	1	1	88.5	450	120	192.875	863.188	792.375	3	10.75	3.5	1.25	0.25	0.25	3.34413	1.08879	0.388853	0.0777706	0.0777706	32.75	23.625	17.25	5.25	9.9375	26.8718	19.3846	14.1538	4.30769	8.15385	121.875	63.1886
35	1020510	2	10.4167	1	1	88.5	450	120	192.875	863.188	792.375	4	53.75	17.5	7.25	1.25	0.5	3.73615	1.21642	0.503946	0.0868873	0.0347549	162.312	118.625	91.5	27.1875	20.5	27.4003	20.0253	15.4463	4.58958	3.46065	592.375	68.6265
35	1020510	2	10.4167	1	1	88.5	450	120	192.875	863.188	792.375	5	36	13.5	7	1	0.5	2.72598	1.02224	0.530052	0.0757217	0.0378609	108.625	95.25	89.625	22.125	15.875	24.6245	21.5925	20.3174	5.01559	3.59875	441.125	55.6712
36	1020511	2	9.83333	2	1	83.8125	450	120	199.75	855.938	837.5	1	26	8.25	2.75	0	0	3.46667	1.1	0.366667	0	0	76.9375	54.5625	35.8125	0	0	28.6412	20.3118	13.3318	0	0	268.625	59.6944
36	1020511	2	9.83333	2	1	83.8125	450	120	199.75	855.938	837.5	2	7.25	2.25	0.5	0	0	3.625	1.125	0.25	0	0	19.8125	15.625	6.875	0	0	28.6878	22.6244	9.95475	0	0	69.0625	57.5521
36	1020511	2	9.83333	2	1	83.8125	450	120	199.75	855.938	837.5	3	15.5	3.5	3	0	0	4.65582	1.05131	0.901126	0	0	46.3125	23.6875	39.4375	0	0	31.9397	16.3362	27.1983	0	0	145	72.5907
36	1020511	2	9.83333	2	1	83.8125	450	120	199.75	855.938	837.5	4	53.75	15.25	7	0	0	3.7678	1.069	0.49069	0	0	157.188	103.625	92.625	0	0	29.4255	19.3986	17.3394	0	0	534.188	62.4096
36	1020511	2	9.83333	2	1	83.8125	450	120	199.75	855.938	837.5	5	30	13	8	3	0	2.14925	0.931343	0.573134	0.214925	0	77.25	90.5	102.5	72	0	16.2889	19.0828	21.6131	15.1819	0	474.25	56.6269
37	1020512	2	10.1667	1	1	92	450	120	152.625	814.625	908.5	1	25.5	6.75	2.75	1.25	0.25	3.4	0.9	0.366667	0.166667	0.0333333	77.25	48.125	35.125	32.25	9.0625	27.0756	16.8675	12.3111	11.3034	3.17634	285.312	63.4028
37	1020512	2	10.1667	1	1	92	450	120	152.625	814.625	908.5	2	10	1.25	0.5	0	0	5	0.625	0.25	0	0	30.875	7.875	5.4375	0	0	44.6251	11.3821	7.85908	0	0	69.1875	57.6562
37	1020512	2	10.1667	1	1	92	450	120	152.625	814.625	908.5	3	7	3	1.25	0.5	0	2.75184	1.17936	0.4914	0.19656	0	21.125	19.125	17.125	13.625	0	20.8128	18.8424	16.8719	13.4236	0	101.5	66.5029
37	1020512	2	10.1667	1	1	92	450	120	152.625	814.625	908.5	4	46.5	13	5	1.75	0.25	3.42489	0.957496	0.368268	0.128894	0.0184134	140.812	88.5625	63.375	45.875	9.0625	27.8871	17.5393	12.5511	9.08528	1.79478	504.938	61.984
37	1020512	2	10.1667	1	1	92	450	120	152.625	814.625	908.5	5	44	18	8	2	2	2.90589	1.18877	0.528343	0.132086	0.132086	133.25	117	117.25	49.25	74.25	20.6669	18.1466	18.1853	7.63862	11.5161	644.75	70.9686
38	1020513	2	12.4167	2	1	74.625	450	120	171.188	815.875	586.375	1	21.75	10.75	3.75	0.5	0.25	2.9	1.43333	0.5	0.0666667	0.0333333	65.3125	75.9375	53.6875	10.75	12.4375	22.678	26.3672	18.6415	3.73264	4.31858	288	64
38	1020513	2	12.4167	2	1	74.625	450	120	171.188	815.875	586.375	2	5.5	4	0.25	0	0	2.75	2	0.125	0	0	17.875	27.8125	2.5	0	0	26.6294	41.4339	3.72439	0	0	67.125	55.9375
38	1020513	2	12.4167	2	1	74.625	450	120	171.188	815.875	586.375	3	11.5	3.75	1.75	0	0	4.03067	1.31435	0.613363	0	0	34.8125	25.8125	23.25	0	0	30.157	22.3606	20.1408	0	0	115.438	67.4334
38	1020513	2	12.4167	2	1	74.625	450	120	171.188	815.875	586.375	4	44	19.5	6.5	0.5	0.25	3.23579	1.43404	0.478014	0.0367703	0.0183852	134.125	135.75	88.75	10.75	12.4375	26.1484	26.4652	17.3023	2.09577	2.42476	512.938	62.8696
38	1020513	2	12.4167	2	1	74.625	450	120	171.188	815.875	586.375	5	32	9.5	1.5	1	0.5	3.27436	0.972074	0.153485	0.102324	0.0511618	96.875	58	18.75	24.125	16.125	28.1205	16.836	5.44267	7.0029	4.6807	344.5	58.7508
39	1020514	2	10.5833	2	1	93.75	450	120	121.8	785.55	692.25	1	32.2	5	1	0.2	0.2	4.29333	0.666667	0.133333	0.0266667	0.0266667	93.75	32.55	12.9	5.8	7.75	37.4476	13.0018	5.15279	2.31676	3.09567	250.35	55.6333
39	1020514	2	10.5833	2	1	93.75	450	120	121.8	785.55	692.25	2	3.8	1	0	0.4	0	1.9	0.5	0	0.2	0	11.45	6.2	0	9.15	0	26.2314	14.2039	0	20.9622	0	43.65	36.375
39	1020514	2	10.5833	2	1	93.75	450	120	121.8	785.55	692.25	3	5.6	3	1	0.2	0	2.75862	1.47783	0.492611	0.0985222	0	16.05	20.45	13.1	4.35	0	21.4859	27.3762	17.5368	5.82329	0	74.7	61.33
39	1020514	2	10.5833	2	1	93.75	450	120	121.8	785.55	692.25	4	48.4	11	2.2	0.8	0.2	3.69677	0.840176	0.168035	0.0611037	0.0152759	142.3	72	28.1	19.3	7.75	33.5653	16.9831	6.62814	4.55242	1.82805	423.95	53.9686
39	1020514	2	10.5833	2	1	93.75	450	120	121.8	785.55	692.25	5	32	4	1	0	0	2.77356	0.346696	0.0866739	0	0	93	28.75	10	0	0	33.9107	10.4831	3.64631	0	0	274.25	39.6172
40	1020517	2	10.3333	2	1	84	450	117.7	136.75	789.25	813	1	27.8	9.4	2.2	0.4	0.2	3.70667	1.25333	0.293333	0.0533333	0.0266667	82.1	64.8	26.9	9.45	7.35	29.3791	23.1884	9.62605	3.38164	2.63017	279.45	62.1
40	1020517	2	10.3333	2	1	84	450	117.7	136.75	789.25	813	2	9	2.6	0.8	0	0.4	4.58794	1.3254	0.407817	0	0.203908	26.25	16.6	10.9	0	21.55	29.4118	18.5994	12.2129	0	24.1457	89.25	75.8284
40	1020517	2	10.3333	2	1	84	450	117.7	136.75	789.25	813	3	7.6	3.4	0.8	0.4	0	3.33455	1.49177	0.351005	0.175503	0	24.1	24.35	10.65	10.25	0	24.2211	24.4724	10.7035	10.3015	0	99.5	72.7605
40	1020517	2	10.3333	2	1	84	450	117.7	136.75	789.25	813	4	50.6	17	4.4	0.8	1	3.84669	1.29237	0.334495	0.0608172	0.0760215	153.05	115.6	55.7	19.7	46.65	29.0445	21.9376	10.5703	3.73849	8.85283	526.95	66.7659
40	1020517	2	10.3333	2	1	84	450	117.7	136.75	789.25	813	5	32	9	3	0	1	2.36162	0.664207	0.221402	0	0.0738007	79	60.25	44	0	47	19.4342	14.8216	10.8241	0	11.5621	406.5	50
41	1020518	2	11	1	1	61.55	450	107.95	196.35	817	600	1	29.8	10.2	4.6	0.4	0.2	3.97333	1.36	0.613333	0.0533333	0.0266667	88.65	71.25	64.75	9.8	8.45	27.3907	22.0145	20.0062	3.02796	2.61085	323.65	71.9222
41	1020518	2	11	1	1	61.55	450	107.95	196.35	817	600	2	7	2.2	0.6	0	0	3.89069	1.22279	0.333488	0	0	22.1	14.05	8.45	0	0	31.3475	19.9291	11.9858	0	0	70.5	65.308
41	1020518	2	11	1	1	61.55	450	107.95	196.35	817	600	3	15.8	4.2	1.4	0.2	0.2	4.82811	1.28342	0.427807	0.0611154	0.0611154	47.65	28.9	17	5.55	14.95	32.4702	19.6934	11.5843	3.78194	10.1874	146.75	74.739
41	1020518	2	11	1	1	61.55	450	107.95	196.35	817	600	4	55.2	18.2	7	0.6	0.4	4.05386	1.3366	0.514076	0.0440636	0.0293758	167.2	124.7	95.5	15.35	23.4	28.6547	21.371	16.3668	2.63068	4.01028	583.5	71.4198
41	1020518	2	11	1	1	61.55	450	107.95	196.35	817	600	5	47	11	2	0	0.5	4.7	1.1	0.2	0	0.05	136.625	75.25	22.625	0	21	33.5071	18.4549	5.54874	0	5.15021	407.75	67.9583
42	1020519	2	10.25	1	1	88.5	428.6	120	176.85	829.1	730.25	1	28.8	9.2	3.6	0	0.2	4.03173	1.28791	0.503966	0	0.0279981	87.75	60.8	46.1	0	6.9	31.9439	22.1332	16.7819	0	2.51183	274.7	64.0924
42	1020519	2	10.25	1	1	88.5	428.6	120	176.85	829.1	730.25	2	5.8	2.4	1.2	0.2	0	2.9	1.2	0.6	0.1	0	17.7	15.5	18.25	4.25	0	23.7903	20.8333	24.5296	5.71237	0	74.4	62
42	1020519	2	10.25	1	1	88.5	428.6	120	176.85	829.1	730.25	3	11.2	3	1	0.2	0	3.79983	1.01781	0.339271	0.0678541	0	32.75	21.2	13.25	4	0	33.0141	21.371	13.3569	4.03226	0	99.2	56.0927
42	1020519	2	10.25	1	1	88.5	428.6	120	176.85	829.1	730.25	4	51.4	16	6.8	0.4	0.2	3.7197	1.15788	0.4921	0.0289471	0.0144735	155.2	105.9	88.85	8.25	6.9	30.6265	20.8979	17.5333	1.62802	1.36162	506.75	61.1205
42	1020519	2	10.25	1	1	88.5	428.6	120	176.85	829.1	730.25	5	40	12.5	5.5	0.5	0.5	3.28655	1.02705	0.4519	0.0410818	0.0410818	116.625	93.75	73.25	14.75	21.625	26.0542	20.9439	16.3641	3.29517	4.83105	447.625	61.2975
43	1020520	2	10.5833	1	1	106.65	450	120	185.25	867.35	696.5	1	33.2	7	1.8	0.2	0.6	4.42667	0.933333	0.24	0.0266667	0.08	98.8	50.05	21.7	5.25	20.7	34.4852	17.4695	7.57417	1.83246	7.22513	286.5	63.6667
43	1020520	2	10.5833	1	1	106.65	450	120	185.25	867.35	696.5	2	7	2.8	0.2	0.4	0	3.5	1.4	0.1	0.2	0	21.1	20.15	2	10	0	27.7267	26.4783	2.62812	13.1406	0	76.1	63.4167
43	1020520	2	10.5833	1	1	106.65	450	120	185.25	867.35	696.5	3	17	4.4	1.6	0.2	0	5.50607	1.4251	0.518219	0.0647773	0	55.45	29.15	19.15	4.15	0	39.9496	21.0014	13.7968	2.98991	0	138.8	74.9258
43	1020520	2	10.5833	1	1	106.65	450	120	185.25	867.35	696.5	4	62.6	16.2	4.2	1.2	0.8	4.33043	1.12065	0.29054	0.0830115	0.055341	190.7	114.1	48.9	30.25	27.9	33.2375	19.8867	8.52288	5.27233	4.86275	573.75	66.1498
43	1020520	2	10.5833	1	1	106.65	450	120	185.25	867.35	696.5	5	39.5	12.5	2.5	0.5	1.5	3.40273	1.07681	0.215363	0.0430725	0.129218	119.125	86.625	28.5	10.875	59	28.1953	20.503	6.74556	2.57396	13.9645	422.5	60.6604
44	1020526	2	10.1667	2	1							1
44	1020526	2	10.1667	2	1							2
44	1020526	2	10.1667	2	1							3
44	1020526	2	10.1667	2	1							4
44	1020526	2	10.1667	2	1							5
45	1020528	2	9.75	1	1	68.35	450	120	158.15	805	709.75	1	29.2	9	4.2	0.2	0.4	3.89333	1.2	0.56	0.0266667	0.0533333	88.95	59.35	56.2	4.65	12.5	29.2551	19.5198	18.4838	1.52935	4.11117	304.05	67.5667
45	1020528	2	9.75	1	1	68.35	450	120	158.15	805	709.75	2	8.4	2.6	0	0	0	4.2	1.3	0	0	0	24.65	18.1	0	0	0	34.6695	25.4571	0	0	0	71.1	59.25
45	1020528	2	9.75	1	1	68.35	450	120	158.15	805	709.75	3	10.2	2.8	0.4	0	0	3.86974	1.06228	0.151755	0	0	27.95	18.55	5.35	0	0	29.4987	19.5778	5.64644	0	0	94.75	59.9115
45	1020528	2	9.75	1	1	68.35	450	120	158.15	805	709.75	4	53.2	15.6	5	0.2	0.6	3.96522	1.16273	0.372671	0.0149068	0.0447205	156	104.35	67.6	4.65	19.05	29.9971	20.0654	12.9988	0.894145	3.66311	520.05	64.6025
45	1020528	2	9.75	1	1	68.35	450	120	158.15	805	709.75	5	54.5	13	1.5	1	0.5	4.60726	1.09898	0.126805	0.0845368	0.0422684	160.625	84	24	22.125	23.125	34.5709	18.0791	5.16546	4.7619	4.97713	464.625	65.4632
46	1020529	2	9.75	1	1	66.2	450	120	161.5	798.15	781.75	1	32.4	7.6	3	0.2	0.2	4.32	1.01333	0.4	0.0266667	0.0266667	98.25	49.55	37.75	4.95	8.8	33.4924	16.8911	12.8686	1.6874	2.99983	293.35	65.1889
46	1020529	2	9.75	1	1	66.2	450	120	161.5	798.15	781.75	2	6.6	3.6	1.2	0.2	0	3.3	1.8	0.6	0.1	0	19.5	23.65	15.75	4.4	0	23.5365	28.5456	19.0103	5.3108	0	82.85	69.0417
46	1020529	2	9.75	1	1	66.2	450	120	161.5	798.15	781.75	3	9	3.2	1.6	0.2	0	3.34365	1.18885	0.594427	0.0743034	0	26.7	22.4	18.15	4.25	0	26.5012	22.2333	18.0149	4.21836	0	100.75	62.3839
46	1020529	2	9.75	1	1	66.2	450	120	161.5	798.15	781.75	4	54	15.4	5.8	0.6	0.2	4.05939	1.15768	0.436008	0.0451043	0.0150348	162.35	101.75	71.65	13.6	8.8	31.4662	19.7209	13.887	2.63591	1.70559	515.95	64.6432
46	1020529	2	9.75	1	1	66.2	450	120	161.5	798.15	781.75	5	56.5	9	3	0	0.5	4.33642	0.690758	0.230253	0	0.0383754	171.5	63.625	42.375	0	28.25	37.021	13.7345	9.14733	0	6.09822	463.25	59.2581
47	1020530	2	9.91667	2	1	96.75	450	120	216.65	892.9	638.875	1	27.2	10	3.2	0.6	0.2	3.62667	1.33333	0.426667	0.08	0.0266667	83.7	67.05	41.25	15.25	6.3	28.9669	23.2047	14.2758	5.27773	2.18031	288.95	64.2111
47	1020530	2	9.91667	2	1	96.75	450	120	216.65	892.9	638.875	2	8.2	2.2	1	0.2	0.2	4.1	1.1	0.5	0.1	0.1	24.1	13.8	13.95	4.25	9.6	29.2653	16.7577	16.9399	5.1609	11.6576	82.35	68.625
47	1020530	2	9.91667	2	1	96.75	450	120	216.65	892.9	638.875	3	11.6	4.8	1.8	0	0.2	3.21256	1.32933	0.4985	0	0.0553889	34.15	34.2	22.85	0	9.45	27.0709	27.1106	18.1134	0	7.49108	126.15	58.2276
47	1020530	2	9.91667	2	1	96.75	450	120	216.65	892.9	638.875	4	52.6	19.6	6.8	1	0.6	3.53455	1.31706	0.456938	0.0671968	0.0403181	158.8	133.35	88.4	24.65	25.35	28.012	23.5227	15.5936	4.34821	4.47169	566.9	63.4898
47	1020530	2	9.91667	2	1	96.75	450	120	216.65	892.9	638.875	5	35	13.5	4.5	0.5	0	3.28703	1.26785	0.422618	0.0469575	0	102.25	94.5	64.625	13.875	0	26.0676	24.0918	16.4755	3.53728	0	392.25	61.397
48	1020531	2	10.3333	2	1	81.25	450	120	208.25	930.188	853.625	1	22.75	6.25	3	1.25	0.25	3.03333	0.833333	0.4	0.166667	0.0333333	69.4375	44.25	40.5625	30.3125	7.875	26.2462	16.7257	15.3319	11.4576	2.97661	264.562	58.7917
48	1020531	2	10.3333	2	1	81.25	450	120	208.25	930.188	853.625	2	6	3.25	0.75	0.25	0	3	1.625	0.375	0.125	0	16.5625	25.6875	11.1875	5	0	20.1674	31.2785	13.6225	6.08828	0	82.125	68.4375
48	1020531	2	10.3333	2	1	81.25	450	120	208.25	930.188	853.625	3	11.25	6.5	1.25	0.75	0	3.2413	1.87275	0.360144	0.216086	0	33.4375	43.375	15.5	17.3125	0	23.5268	30.5189	10.9059	12.1812	0	142.125	68.2473
48	1020531	2	10.3333	2	1	81.25	450	120	208.25	930.188	853.625	4	49	19	6.75	2.5	0.25	3.16065	1.22556	0.435396	0.161258	0.0161258	147.562	135.25	92.4375	57.6875	7.875	24.4107	22.3739	15.2916	9.54301	1.30273	604.5	64.9869
48	1020531	2	10.3333	2	1	81.25	450	120	208.25	930.188	853.625	5	54	17	7.5	1.5	1	3.79558	1.1949	0.527164	0.105433	0.0702885	163.25	115.25	97.875	37.25	40.25	28.5215	20.1354	17.0998	6.50797	7.0321	572.375	67.0523
49	1020532	2	10.6667	1	1	84	450	118.1	107.5	760.95	647.125	1	24.6	10	2.8	0.2	0.4	3.28	1.33333	0.373333	0.0266667	0.0533333	74.9	66.8	37.7	4.05	13.95	28.3122	25.2504	14.2506	1.5309	5.27311	264.55	58.7889
49	1020532	2	10.6667	1	1	84	450	118.1	107.5	760.95	647.125	2	4	1.4	0.2	0	0	2.03218	0.711262	0.101609	0	0	11.5	10.4	3.75	0	0	22.4609	20.3125	7.32422	0	0	51.2	43.3531
49	1020532	2	10.6667	1	1	84	450	118.1	107.5	760.95	647.125	3	5	1.8	0.6	0	0.4	2.7907	1.00465	0.334884	0	0.223256	14.9	13.65	8.4	0	17.95	20.5517	18.8276	11.5862	0	24.7586	72.5	67.4419
49	1020532	2	10.6667	1	1	84	450	118.1	107.5	760.95	647.125	4	39.6	14.2	4.2	0.2	0.8	3.12241	1.11965	0.331165	0.0157698	0.063079	119.05	97.25	57.75	4.05	31.9	27.2426	22.254	13.2151	0.926773	7.29977	437	57.4282
49	1020532	2	10.6667	1	1	84	450	118.1	107.5	760.95	647.125	5	32	5.5	3.5	0	0.5	2.96697	0.509948	0.324512	0	0.0463589	100.875	40.375	45	0	15.125	31.6595	12.6716	14.1232	0	4.74696	318.625	49.237
50	1020533	2	10.25	2	1	46.55	366.6	120	194.8	786.9	854.5	1	15.6	6.8	3.4	0.4	0.6	2.55319	1.11293	0.556465	0.0654664	0.0981997	47.5	44.65	50	9.05	23	20.6298	19.392	21.7155	3.93051	9.98914	230.25	62.8069
50	1020533	2	10.25	2	1	46.55	366.6	120	194.8	786.9	854.5	2	4	2.4	1.2	0.4	0	2	1.2	0.6	0.2	0	12.35	17.35	15.2	9.1	0	21.3853	30.0433	26.3203	15.7576	0	57.75	48.125
50	1020533	2	10.25	2	1	46.55	366.6	120	194.8	786.9	854.5	3	13.8	3.2	3.4	0.2	0.2	4.25051	0.985626	1.04723	0.0616016	0.0616016	42.55	22.95	45.85	4.55	6.85	31.5185	17	33.963	3.37037	5.07407	135	69.3018
50	1020533	2	10.25	2	1	46.55	366.6	120	194.8	786.9	854.5	4	37	14.6	9.6	1.4	1	2.8212	1.11323	0.731986	0.106748	0.0762486	112.85	100.8	134.1	31.45	37.35	22.298	19.917	26.4967	6.21419	7.37996	506.1	64.3157
50	1020533	2	10.25	2	1	46.55	366.6	120	194.8	786.9	854.5	5	48	19.5	9.5	1.5	1.5	3.37039	1.36922	0.667057	0.105325	0.105325	143.75	135.875	131.25	34.125	78.75	24.4369	23.0982	22.3119	5.8011	13.3872	588.25	68.8414
51	1020535	2	10	2	1	112.65	450	120	111.3	796.3	557.5	1	24.8	7.8	2.4	0	0.4	3.30667	1.04	0.32	0	0.0533333	76.7	55	31.35	0	12.65	31.383	22.5041	12.8273	0	5.17594	244.4	54.3111
51	1020535	2	10	2	1	112.65	450	120	111.3	796.3	557.5	2	6	1.8	0.4	0.2	0	3	0.9	0.2	0.1	0	19.5	11.65	5.35	5.1	0	29.9309	17.8818	8.21182	7.82809	0	65.15	54.2917
51	1020535	2	10	2	1	112.65	450	120	111.3	796.3	557.5	3	4.6	1.2	0.6	0.4	0.2	2.47978	0.6469	0.32345	0.215633	0.107817	14.75	7.85	8.1	10	11.15	24.3802	12.9752	13.3884	16.5289	18.4298	60.5	54.3576
51	1020535	2	10	2	1	112.65	450	120	111.3	796.3	557.5	4	41.6	12.2	4.6	0.6	0.6	3.1345	0.919252	0.346603	0.0452091	0.0452091	130.15	83.4	60.65	15.1	23.8	30.1517	19.3212	14.0507	3.4982	5.51373	431.65	54.207
51	1020535	2	10	2	1	112.65	450	120	111.3	796.3	557.5	5	20	8	3	1	1	2.15247	0.860987	0.32287	0.107623	0.107623	55.75	55.25	36.75	21.75	52.75	16.9067	16.7551	11.1448	6.59591	15.997	329.75	59.148
52	1020536	2	11.5833	1	1	83.1	450	120	162.9	828.4	681.5	1	27	9	4.8	0.8	0.6	3.6	1.2	0.64	0.106667	0.08	83.95	60.05	67.4	17.55	20.3	26.5959	19.0242	21.3528	5.55996	6.43117	315.65	70.1444
52	1020536	2	11.5833	1	1	83.1	450	120	162.9	828.4	681.5	2	8.6	1.4	0.8	0.4	0	4.3	0.7	0.4	0.2	0	26.25	8.55	10.2	11.6	0	33.0813	10.775	12.8544	14.6188	0	79.35	66.125
52	1020536	2	11.5833	1	1	83.1	450	120	162.9	828.4	681.5	3	9.6	3	0.8	0.2	0.4	3.53591	1.10497	0.294659	0.0736648	0.14733	32.3	19.2	12	5.2	19.1	28.6729	17.0439	10.6525	4.61607	16.9552	112.65	69.1529
52	1020536	2	11.5833	1	1	83.1	450	120	162.9	828.4	681.5	4	51.8	15.2	7.2	1.4	1	3.75181	1.10092	0.521487	0.1014	0.0724288	163.15	100.35	99.65	34.35	39.4	28.5028	17.5314	17.4092	6.00105	6.8833	572.4	69.0971
52	1020536	2	11.5833	1	1	83.1	450	120	162.9	828.4	681.5	5	43	13	4	0.5	0.5	3.78577	1.14453	0.352164	0.0440205	0.0440205	130.875	86.375	54.75	10	16.5	30.9672	20.4377	12.9547	2.36616	3.90417	422.625	62.0139
53	1020537	2	11.4167	2	1							1
53	1020537	2	11.4167	2	1							2
53	1020537	2	11.4167	2	1							3
53	1020537	2	11.4167	2	1							4
53	1020537	2	11.4167	2	1							5
54	1020539	2	10.5	1	1	93.2	450	120	135.45	798.65	658.625	1	20.6	7.2	6.2	0.4	1	2.74667	0.96	0.826667	0.0533333	0.133333	62.85	48.4	87.3	9	37.35	19.5916	15.0873	27.2132	2.80549	11.6428	320.8	71.2889
54	1020539	2	10.5	1	1	93.2	450	120	135.45	798.65	658.625	2	9.8	1.8	0	0	0	4.9	0.9	0	0	0	29.8	11.5	0	0	0	39.3919	15.2016	0	0	0	75.65	63.0417
54	1020539	2	10.5	1	1	93.2	450	120	135.45	798.65	658.625	3	7.8	3.6	1	0	0	3.45515	1.59468	0.442968	0	0	24.4	23.95	13.55	0	0	28.5213	27.9953	15.8387	0	0	85.55	63.1598
54	1020539	2	10.5	1	1	93.2	450	120	135.45	798.65	658.625	4	44.2	14.4	7.6	0.4	1	3.3206	1.08183	0.570963	0.0300507	0.0751268	135.6	95	105.7	9	37.35	25.1484	17.6187	19.6031	1.66914	6.92693	539.2	67.5139
54	1020539	2	10.5	1	1	93.2	450	120	135.45	798.65	658.625	5	36.5	6.5	1	0	0.5	3.32511	0.592143	0.0910989	0	0.0455494	106.625	44.625	11.75	0	16.375	30.4534	12.7454	3.35594	0	4.6769	350.125	53.16
55	1020540	2	10.25	1	1	69.3	450	120	190.85	855.25	607.75	1	30.2	11.2	3.6	0.6	0.2	4.02667	1.49333	0.48	0.08	0.0266667	96.95	76.3	47.55	14.1	7.05	30.9448	24.3537	15.1771	4.50048	2.25024	313.3	69.6222
55	1020540	2	10.25	1	1	69.3	450	120	190.85	855.25	607.75	2	6.4	3.2	2.6	0.4	0	3.2	1.6	1.3	0.2	0	18.55	22.4	36.05	8.85	0	19.5469	23.6038	37.9874	9.32561	0	94.9	79.0833
55	1020540	2	10.25	1	1	69.3	450	120	190.85	855.25	607.75	3	9.8	5	3	0.4	0.4	3.08095	1.57192	0.943149	0.125753	0.125753	30.95	38.05	39.45	9.4	15.35	20.1497	24.7721	25.6836	6.11979	9.99349	153.6	80.4821
55	1020540	2	10.25	1	1	69.3	450	120	190.85	855.25	607.75	4	52.2	21.4	9.6	1.6	0.6	3.66209	1.50132	0.673487	0.112248	0.042093	163.8	150.75	128.65	36.5	22.4	26.4236	24.3184	20.7533	5.88805	3.61349	619.9	72.4817
55	1020540	2	10.25	1	1	69.3	450	120	190.85	855.25	607.75	5	18	5	6	4	3	1.77705	0.493624	0.592349	0.394899	0.296174	53.75	42.75	87.5	97.5	117.25	11.8002	9.38529	19.2097	21.405	25.7409	455.5	74.9486
56	1020542	2	11.5833	2	1	61.0625	450	113.875	124.812	749.812	676.5	1	24.25	11.25	4	0.5	0.25	3.23333	1.5	0.533333	0.0666667	0.0333333	73.4375	84.3125	54.625	13.875	7.8125	24.2318	27.8202	18.0243	4.57826	2.57785	303.062	67.3472
56	1020542	2	11.5833	2	1	61.0625	450	113.875	124.812	749.812	676.5	2	5.25	2	0.5	0	0	2.76619	1.05379	0.263447	0	0	17.75	14.375	7.75	0	0	27.8431	22.549	12.1569	0	0	63.75	55.9824
56	1020542	2	11.5833	2	1	61.0625	450	113.875	124.812	749.812	676.5	3	5.25	1.75	0.25	0.25	0	2.52379	0.841262	0.12018	0.12018	0	15.5	13	4.6875	6.4375	0	27.3429	22.9327	8.26902	11.3561	0	56.6875	45.4181
56	1020542	2	11.5833	2	1	61.0625	450	113.875	124.812	749.812	676.5	4	38.5	15.75	4.75	0.75	0.25	3.08077	1.26032	0.380095	0.060015	0.020005	120.312	116.5	67.0625	20.3125	7.8125	26.359	25.5238	14.6926	4.45023	1.71163	456.438	60.8736
56	1020542	2	11.5833	2	1	61.0625	450	113.875	124.812	749.812	676.5	5	25	7	2	0	0	2.21729	0.620843	0.177384	0	0	85.25	51	22	0	0	28.8007	17.2297	7.43243	0	0	296	43.7546
57	1020543	2	9.83333	2	1	68.4167	450	120	139	787.917		1	32.6667	11	1.66667	0.333333	0	4.35556	1.46667	0.222222	0.0444444	0	96.3333	71.25	20.75	9.66667	0	34.8613	25.7841	7.50905	3.49819	0	276.333	61.4074
57	1020543	2	9.83333	2	1	68.4167	450	120	139	787.917		2	6	2.33333	1	0	0.333333	3	1.16667	0.5	0	0.166667	17.6667	15.6667	14.5	0	11	22.1757	19.6653	18.2008	0	13.8075	79.6667	66.3889
57	1020543	2	9.83333	2	1	68.4167	450	120	139	787.917		3	4.66667	3.33333	1.33333	0.666667	0.333333	2.01439	1.43885	0.57554	0.28777	0.143885	14.25	22.5833	17.5833	17.3333	26.1667	13.2455	20.9915	16.3439	16.1115	24.3222	107.583	77.3981
57	1020543	2	9.83333	2	1	68.4167	450	120	139	787.917		4	48.3333	18.6667	4	1	1	3.68059	1.42147	0.304601	0.0761502	0.0761502	143.75	122.583	52.8333	27	47.3333	27.9942	23.8721	10.2889	5.25803	9.21779	513.5	65.1719
57	1020543	2	9.83333	2	1	68.4167	450	120	139	787.917		5
58	1020544	2	10.6667	1	1	123.55	450	120	175.4	868.95	782	1	21	7.4	5	0.8	1.2	2.8	0.986667	0.666667	0.106667	0.16	61.75	53.25	71.2	19.8	46.6	19.7001	16.9884	22.7149	6.3168	14.8668	313.45	69.6556
58	1020544	2	10.6667	1	1	123.55	450	120	175.4	868.95	782	2	7.4	1.6	0	0	0	3.7	0.8	0	0	0	19.75	11.1	0	0	0	29.9242	16.8182	0	0	0	66	55
58	1020544	2	10.6667	1	1	123.55	450	120	175.4	868.95	782	3	12.2	4.4	2	0	0.2	4.17332	1.50513	0.684151	0	0.0684151	34.15	29.55	27.35	0	7	28.0148	24.2412	22.4364	0	5.74241	121.9	69.4983
58	1020544	2	10.6667	1	1	123.55	450	120	175.4	868.95	782	4	50.8	16.2	7.2	0.8	1.4	3.50768	1.11859	0.497152	0.0552391	0.0966684	144.5	111.4	100.85	19.8	53.6	24.9181	19.2102	17.3909	3.41438	9.24297	579.9	66.7357
58	1020544	2	10.6667	1	1	123.55	450	120	175.4	868.95	782	5	48.5	15	10.5	0.5	0	3.72123	1.1509	0.805627	0.0383632	0	148.375	99.25	140.375	12.625	0	27.2623	18.2361	25.7924	2.31971	0	544.25	69.5972
59	1020545	2	9.91667	2	1	107.8	450	120	119.45	869.25	1213.38	1	28.2	7.8	2.2	0	0.4	3.76	1.04	0.293333	0	0.0533333	83.1	53.7	29.65	0	12.85	30.5402	19.7354	10.8967	0	4.72253	272.1	60.4667
59	1020545	2	9.91667	2	1	107.8	450	120	119.45	869.25	1213.38	2	7.2	1.6	0.8	0	0	3.6	0.8	0.4	0	0	21.9	11.05	10.2	0	0	29.4751	14.8721	13.7281	0	0	74.3	61.9167
59	1020545	2	9.91667	2	1	107.8	450	120	119.45	869.25	1213.38	3	5.8	1.6	0.8	0	0	2.91335	0.803684	0.401842	0	0	16.7	10.75	10.15	0	0	25.2839	16.2755	15.3671	0	0	66.05	55.2951
59	1020545	2	9.91667	2	1	107.8	450	120	119.45	869.25	1213.38	4	47.2	12.8	5.6	0	0.8	3.25798	0.88352	0.38654	0	0.05522	138.8	86.75	76.8	0	40	26.0829	16.3018	14.432	0	7.51668	532.15	61.2194
59	1020545	2	9.91667	2	1	107.8	450	120	119.45	869.25	1213.38	5	54.5	17.5	9.5	4.5	4	2.69496	0.865355	0.469764	0.22252	0.197795	162	127.75	114	107.25	189.5	18.6287	14.6902	13.1091	12.3329	21.791	869.625	71.6699
60	1020546	2	10.6667	2	1							1
60	1020546	2	10.6667	2	1							2
60	1020546	2	10.6667	2	1							3
60	1020546	2	10.6667	2	1							4
60	1020546	2	10.6667	2	1							5
61	1020551	2	11.6667	1	1	90.45	406.2	112.5	120.8	874.75	1183.25	1	22.6	11.4	2.6	1.2	0.2	3.33826	1.6839	0.384047	0.177253	0.0295421	68.65	73.5	34.55	28.8	7.35	24.7031	26.4484	12.4325	10.3634	2.64484	277.9	68.4146
61	1020551	2	11.6667	1	1	90.45	406.2	112.5	120.8	874.75	1183.25	2	6.2	1.2	0.4	0	0	3.30667	0.64	0.213333	0	0	18.55	8.1	4.65	0	0	31.4141	13.7172	7.87468	0	0	59.05	52.4889
61	1020551	2	11.6667	1	1	90.45	406.2	112.5	120.8	874.75	1183.25	3	7	1.8	0.6	0	0	3.47682	0.89404	0.298013	0	0	21.45	10.9	8.2	0	0	28.7341	14.6015	10.9846	0	0	74.65	61.7964
61	1020551	2	11.6667	1	1	90.45	406.2	112.5	120.8	874.75	1183.25	4	39.2	17.4	5.6	2.2	1.8	2.68877	1.19348	0.38411	0.1509	0.123464	118.75	112.85	76.85	52.7	78.85	19.3357	18.375	12.5132	8.58097	12.8389	614.15	70.2086
61	1020551	2	11.6667	1	1	90.45	406.2	112.5	120.8	874.75	1183.25	5	46	13	3	5	6	2.33256	0.659201	0.152123	0.253539	0.304247	126.25	85.5	40.75	117	310.5	14.499	9.81912	4.67987	13.4367	35.6589	870.75	73.5897
62	1020552	2	10.9167	2	1	120.333	390.583	89.2083	192.042	1056.21	1388	1	21.8333	9.33333	4.66667	0.666667	0.333333	3.35396	1.43375	0.716876	0.102411	0.0512055	67.9583	63.5417	64.75	16.7083	10.7917	24.4674	22.8773	23.3123	6.0156	3.88539	277.75	71.1116
62	1020552	2	10.9167	2	1	120.333	390.583	89.2083	192.042	1056.21	1388	2	3.66667	1.83333	0.833333	0.166667	0.166667	2.46614	1.23307	0.560486	0.112097	0.112097	11.6667	12.8333	13.625	4.25	8.58333	19.1912	21.1103	22.4126	6.99109	14.1193	60.7917	68.1457
62	1020552	2	10.9167	2	1	120.333	390.583	89.2083	192.042	1056.21	1388	3	12.3333	5.16667	3.16667	0.166667	0	3.85333	1.61423	0.989369	0.052072	0	37.875	36.9583	41.375	3.75	0	24.4816	23.889	26.7439	2.42392	0	154.708	80.5598
62	1020552	2	10.9167	2	1	120.333	390.583	89.2083	192.042	1056.21	1388	4	44.8333	20.8333	15.1667	4.16667	3.66667	2.54685	1.18348	0.861572	0.236696	0.208292	139.042	146.583	211.333	99.25	152.417	16.5067	17.4021	25.089	11.7827	18.0946	842.333	79.7507
62	1020552	2	10.9167	2	1	120.333	390.583	89.2083	192.042	1056.21	1388	5	77	30	14.5	3	7	3.32853	1.29683	0.626801	0.129683	0.302594	229.375	207.125	199.125	76.375	292.625	20	18.0599	17.3624	6.6594	25.515	1146.88	82.6279
63	1020553	2	10	1	1	63.9375	450	120	160.875	794.812	630.625	1	28	11.5	4	0	0	3.73333	1.53333	0.533333	0	0	84.9375	73.8125	54.9375	0	0	28.4965	24.7641	18.4315	0	0	298.062	66.2361
63	1020553	2	10	1	1	63.9375	450	120	160.875	794.812	630.625	2	4	4	1.5	0	0	2	2	0.75	0	0	13.4375	26.6875	19.0625	0	0	16.3997	32.5706	23.2647	0	0	81.9375	68.2812
63	1020553	2	10	1	1	63.9375	450	120	160.875	794.812	630.625	3	10.5	6	1.25	0.25	0.25	3.91608	2.23776	0.4662	0.0932401	0.0932401	30.4375	41.375	18.6875	5.125	9.75	24.7334	33.6211	15.1854	4.16455	7.9228	123.062	76.4957
63	1020553	2	10	1	1	63.9375	450	120	160.875	794.812	630.625	4	45.75	22.75	7	0.25	0.25	3.45364	1.71739	0.528427	0.0188724	0.0188724	137.812	150.688	95.625	5.125	9.75	25.374	27.7445	17.6064	0.943613	1.79517	543.125	68.3337
63	1020553	2	10	1	1	63.9375	450	120	160.875	794.812	630.625	5	35	17.5	5	2.5	0.5	3.33003	1.66501	0.475719	0.237859	0.0475719	112	116.5	69.125	64	25.75	23.1764	24.1076	14.3042	13.2437	5.3285	483.25	76.6303
64	1020554	2	10.4167	1	1	80.5625	450	120	176.562	828.312	816.75	1	27.75	8.5	4	1	0.25	3.7	1.13333	0.533333	0.133333	0.0333333	83.5625	64.3125	52.625	25.125	13.125	27.0156	20.7921	17.0135	8.12285	4.24328	309.312	68.7361
64	1020554	2	10.4167	1	1	80.5625	450	120	176.562	828.312	816.75	2	9.25	4.5	0.5	0	0	4.625	2.25	0.25	0	0	27.75	30.5	9.375	0	0	31.4225	34.5364	10.6157	0	0	88.3125	73.5938
64	1020554	2	10.4167	1	1	80.5625	450	120	176.562	828.312	816.75	3	11.25	5.75	2.5	0.25	0	3.82301	1.95398	0.849558	0.0849558	0	35	40.5625	30.875	5.125	0	26.156	30.3129	23.0733	3.82999	0	133.812	75.7876
64	1020554	2	10.4167	1	1	80.5625	450	120	176.562	828.312	816.75	4	51.75	21	7	1.25	0.25	3.74859	1.52117	0.507055	0.0905455	0.0181091	157.125	151.188	92.875	30.25	13.125	27.1314	26.1062	16.0371	5.2234	2.26635	579.125	69.9162
64	1020554	2	10.4167	1	1	80.5625	450	120	176.562	828.312	816.75	5	53.5	20	8.5	1	0.5	3.93021	1.46924	0.624426	0.0734619	0.0367309	166.25	132	118.5	22	16.75	28.6885	22.7783	20.4487	3.79638	2.89042	579.5	70.9519
65	1020555	2	10.5	1	1	97.1875	395.188	120	192.438	805.25	636	1	22.25	7.5	2.25	0.5	0	3.37814	1.1387	0.34161	0.0759133	0	68.3125	49.25	33.6875	11.625	0	26.5485	19.1402	13.0921	4.51785	0	257.312	65.1115
65	1020555	2	10.5	1	1	97.1875	395.188	120	192.438	805.25	636	2	7.5	1.75	0.25	0	0	3.75	0.875	0.125	0	0	19.5625	12.9375	3.25	0	0	29.1705	19.2917	4.84623	0	0	67.0625	55.8854
65	1020555	2	10.5	1	1	97.1875	395.188	120	192.438	805.25	636	3	11.5	0.5	0.5	0	0.25	3.58558	0.155895	0.155895	0	0.0779474	32.625	3.125	5.9375	0	8.9375	33.038	3.16456	6.01266	0	9.05063	98.75	51.3154
65	1020555	2	10.5	1	1	97.1875	395.188	120	192.438	805.25	636	4	47.25	11.25	3	0.5	0.5	3.52065	0.838249	0.223533	0.0372555	0.0372555	138.125	74.125	42.875	11.625	16.625	28.705	15.4046	8.91025	2.4159	3.45499	481.188	59.7563
65	1020555	2	10.5	1	1	97.1875	395.188	120	192.438	805.25	636	5	41.5	12	2	0	0	3.91509	1.13208	0.188679	0	0	123.25	79.875	22.125	0	0	33.0208	21.3999	5.92766	0	0	373.25	58.6871
66	1020556	2	10.3333	2	1	60	450	120	76.5833	706.583		1	19.6667	9	4	1.66667	0.666667	2.62222	1.2	0.533333	0.222222	0.0888889	60.5	61.4167	54.5	37.8333	26.4167	20.6779	20.9912	18.6272	12.9308	9.02877	292.583	65.0185
66	1020556	2	10.3333	2	1	60	450	120	76.5833	706.583		2	3.33333	1.33333	1	0.666667	0.333333	1.66667	0.666667	0.5	0.333333	0.166667	11.1667	9.5	15.25	15.3333	14.5	12.3502	10.5069	16.8664	16.9585	16.0369	90.4167	75.3472
66	1020556	2	10.3333	2	1	60	450	120	76.5833	706.583		3	3.33333	1	1	1	0.333333	2.61153	0.78346	0.78346	0.78346	0.261153	9.66667	7.5	15.8333	26.0833	11.4167	15.0649	11.6883	24.6753	40.6494	17.7922	64.1667	83.7867
66	1020556	2	10.3333	2	1	60	450	120	76.5833	706.583		4	29	11.3333	6	3.33333	1.33333	2.46255	0.962378	0.509494	0.283052	0.113221	88.4167	78.4167	85.5833	79.25	52.3333	18.8321	16.7022	18.2286	16.8797	11.1466	469.5	66.4465
66	1020556	2	10.3333	2	1	60	450	120	76.5833	706.583		5
67	1020557	2	10.5833	2	1	58.5	395.125	120	141.688	715.312		1	21.75	6.5	3.25	0.75	0	3.30275	0.987029	0.493515	0.113888	0	65.9375	45.5	41.1875	18.1875	0	28.3069	19.5331	17.6818	7.80789	0	232.938	58.9529
67	1020557	2	10.5833	2	1	58.5	395.125	120	141.688	715.312		2	7	0.75	0.25	0	0	3.5	0.375	0.125	0	0	19.875	5.3125	3.4375	0	0	35.5307	9.49721	6.14525	0	0	55.9375	46.6146
67	1020557	2	10.5833	2	1	58.5	395.125	120	141.688	715.312		3	7	1.5	0	0.5	0.25	2.96427	0.635201	0	0.211734	0.105867	21.5625	9.3125	0	14.0625	8.5625	28.6783	12.3857	0	18.7032	11.3882	75.1875	53.0657
67	1020557	2	10.5833	2	1	58.5	395.125	120	141.688	715.312		4	37	10.25	3.5	1.25	0.5	3.10354	0.859764	0.293578	0.104849	0.0419397	111.625	69.125	44.625	32.25	16.3125	28.3312	17.5444	11.3261	8.18528	4.14023	394	55.0808
67	1020557	2	10.5833	2	1	58.5	395.125	120	141.688	715.312		5
68	1020558	2	10.9167	2	1							1
68	1020558	2	10.9167	2	1							2
68	1020558	2	10.9167	2	1							3
68	1020558	2	10.9167	2	1							4
68	1020558	2	10.9167	2	1							5
69	1020559	2	9.75	1	1	82.7	406.05	114.1	184.45	797.45	713.125	1	25.8	10	2.2	0.4	0	3.81234	1.47765	0.325083	0.059106	0	77.5	70.6	29.15	8.75	0	30.6991	27.9659	11.5468	3.46603	0	252.45	62.1721
69	1020559	2	9.75	1	1	82.7	406.05	114.1	184.45	797.45	713.125	2	5	1.8	0.2	0	0	2.62927	0.946538	0.105171	0	0	15.9	11.6	2.1	0	0	29.0676	21.2066	3.83912	0	0	54.7	47.9404
69	1020559	2	9.75	1	1	82.7	406.05	114.1	184.45	797.45	713.125	3	12.6	4.8	1.2	0.2	0	4.09867	1.5614	0.39035	0.0650583	0	38.2	30.6	14.9	5.15	0	33.0164	26.4477	12.8781	4.45117	0	115.7	62.727
69	1020559	2	9.75	1	1	82.7	406.05	114.1	184.45	797.45	713.125	4	45.4	17.4	4	1	0.2	3.41589	1.30917	0.300959	0.0752398	0.015048	137	118.65	52.15	23.35	6.2	29.0162	25.1297	11.0452	4.94546	1.31314	472.15	59.2075
69	1020559	2	9.75	1	1	82.7	406.05	114.1	184.45	797.45	713.125	5	39.5	14	5.5	0	0	3.3234	1.17791	0.462752	0	0	121.75	96	79.125	0	0	27.2829	21.5126	17.7311	0	0	446.25	62.5767
70	1020560	2	10.5	2	1	72.125	340.375	120	230	762.5		1	18.5	4.5	3.5	0	0.5	3.26111	0.793243	0.616967	0	0.0881381	59.5	28.375	45.25	0	15.125	29.131	13.8923	22.1542	0	7.40514	204.25	60.0073
70	1020560	2	10.5	2	1	72.125	340.375	120	230	762.5		2	2	1.5	0	0	0	1	0.75	0	0	0	6	10	0	0	0	13.1148	21.8579	0	0	0	45.75	38.125
70	1020560	2	10.5	2	1	72.125	340.375	120	230	762.5		3	13	3	0.5	0.5	0	3.3913	0.782609	0.130435	0.130435	0	38.75	19.5	5.5	11.875	0	30.969	15.5844	4.3956	9.49051	0	125.125	54.4022
70	1020560	2	10.5	2	1	72.125	340.375	120	230	762.5		4	37	10	4	0.5	1	2.91148	0.786885	0.314754	0.0393443	0.0786885	114.875	65.625	50.75	11.875	30.5	27.2619	15.574	12.0439	2.81815	7.23821	421.375	55.2623
70	1020560	2	10.5	2	1	72.125	340.375	120	230	762.5		5
71	1020561	2	11.5	2	1	98.875	450	120	222.75	911.5	798.25	1	24.5	8.5	2.75	1.25	0.25	3.26667	1.13333	0.366667	0.166667	0.0333333	69.9375	57.9375	35.3125	30.75	9.3125	24.3102	20.139	12.2746	10.6887	3.23702	287.688	63.9306
71	1020561	2	11.5	2	1	98.875	450	120	222.75	911.5	798.25	2	5.75	3.25	1.5	0.25	0	2.875	1.625	0.75	0.125	0	15.6875	24.5	18.625	7.4375	0	18.6895	29.1884	22.1891	8.86076	0	83.9375	69.9479
71	1020561	2	11.5	2	1	98.875	450	120	222.75	911.5	798.25	3	17	5	1.5	0.25	0.25	4.57912	1.3468	0.40404	0.0673401	0.0673401	55.5625	30.625	21.125	5.75	10.0625	34.2582	18.8825	13.025	3.54528	6.20424	162.188	72.8114
71	1020561	2	11.5	2	1	98.875	450	120	222.75	911.5	798.25	4	53	19.5	6.25	1.75	0.5	3.48875	1.2836	0.41141	0.115195	0.0329128	160.875	131.562	82.4375	43.9375	19.375	26.793	21.9111	13.7296	7.31758	3.22681	600.438	65.8736
71	1020561	2	11.5	2	1	98.875	450	120	222.75	911.5	798.25	5	65	15	6.5	0.5	0	4.88569	1.12747	0.488569	0.0375822	0	208.25	98.25	87	10.25	0	37.1047	17.5056	15.5011	1.82628	0	561.25	70.3101
72	1020563	2	10.5	2	1							1
72	1020563	2	10.5	2	1							2
72	1020563	2	10.5	2	1							3
72	1020563	2	10.5	2	1							4
72	1020563	2	10.5	2	1							5
73	1020564	2	9.75	1	1	90.8125	450	120	132.688	793.5	587.5	1	18.75	9.25	6.75	1.25	1	2.5	1.23333	0.9	0.166667	0.133333	56.9375	61.75	91.1875	32.25	35.0625	17.1919	18.645	27.5335	9.73769	10.5869	331.188	73.5972
73	1020564	2	9.75	1	1	90.8125	450	120	132.688	793.5	587.5	2	8	2	0.5	0	0	4	1	0.25	0	0	21.8125	14.6875	7.3125	0	0	29.5013	19.8648	9.89011	0	0	73.9375	61.6146
73	1020564	2	9.75	1	1	90.8125	450	120	132.688	793.5	587.5	3	5.75	2.25	0.75	0.5	0.25	2.60009	1.01743	0.339143	0.226095	0.113048	16.9375	14.625	12.25	10.0625	8.125	20.8783	18.0277	15.1002	12.4037	10.0154	81.125	61.1399
73	1020564	2	9.75	1	1	90.8125	450	120	132.688	793.5	587.5	4	36.25	14.75	8.5	1.75	1.25	2.74102	1.11531	0.642722	0.132325	0.094518	106.25	100.188	117.25	42.3125	43.1875	19.6418	18.5211	21.6753	7.82207	7.98382	540.938	68.1711
73	1020564	2	9.75	1	1	90.8125	450	120	132.688	793.5	587.5	5	26.5	7.5	4	0.5	0	2.70638	0.765957	0.408511	0.0510638	0	77.125	53.75	55.5	14.5	0	25.5064	17.7759	18.3547	4.79537	0	302.375	51.4681
74	1020566	2	10.5833	2	1	83.3125	450	120	185.75	844.188	809.5	1	25.25	10.5	6	0.75	0.25	3.36667	1.4	0.8	0.1	0.0333333	74.625	72.8125	79.875	18.375	9	24.6186	24.0206	26.3505	6.06186	2.96907	303.125	67.3611
74	1020566	2	10.5833	2	1	83.3125	450	120	185.75	844.188	809.5	2	6.75	2.5	0.25	0.25	0	3.375	1.25	0.125	0.125	0	21.875	18.125	4.375	6	0	30.0687	24.9141	6.01375	8.24742	0	72.75	60.625
74	1020566	2	10.5833	2	1	83.3125	450	120	185.75	844.188	809.5	3	13.25	7	1.25	0.25	0.25	4.27995	2.2611	0.403769	0.0807537	0.0807537	44.125	46.5625	15.5	5.5625	7.9375	32.0036	33.7715	11.2421	4.03445	5.75703	137.875	74.2261
74	1020566	2	10.5833	2	1	83.3125	450	120	185.75	844.188	809.5	4	51	20.5	7.75	1.25	0.5	3.62479	1.45702	0.550825	0.0888428	0.0355371	156.562	140.75	102.5	29.9375	16.9375	27.9514	25.1283	18.2995	5.34479	3.02388	560.125	66.3508
74	1020566	2	10.5833	2	1	83.3125	450	120	185.75	844.188	809.5	5	63	17	2	1.5	0.5	4.66955	1.26004	0.14824	0.11118	0.0370599	191.25	109.125	25.25	35.25	18.75	35.598	20.3118	4.69986	6.56119	3.49	537.25	66.3681
75	1020567	2	10.4167	1	1	67.25	406.15	120	172.7	766.15	697.125	1	28	7.6	2.8	0	0	4.1364	1.12274	0.41364	0	0	81.65	49.75	35.15	0	0	34.1918	20.8333	14.7194	0	0	238.8	58.796
75	1020567	2	10.4167	1	1	67.25	406.15	120	172.7	766.15	697.125	2	7	0.8	0.6	0.2	0	3.5	0.4	0.3	0.1	0	19.8	4.6	10.35	4	0	34.2264	7.9516	17.8911	6.91443	0	57.85	48.2083
75	1020567	2	10.4167	1	1	67.25	406.15	120	172.7	766.15	697.125	3	7.2	4	1	0	0.2	2.50145	1.38969	0.347423	0	0.0694847	22.95	27.3	11.95	0	7.55	24.376	28.9963	12.6925	0	8.01912	94.15	54.5165
75	1020567	2	10.4167	1	1	67.25	406.15	120	172.7	766.15	697.125	4	46	14	4.4	0.2	0.4	3.60243	1.09639	0.34458	0.0156627	0.0313255	136.05	91.3	57.45	4	13.7	31.5625	21.1808	13.3279	0.927967	3.17829	431.05	56.2618
75	1020567	2	10.4167	1	1	67.25	406.15	120	172.7	766.15	697.125	5	26.5	12.5	2	0.5	0	2.2808	1.07585	0.172136	0.0430339	0	80	84.875	28.5	12.625	0	23.3151	24.7359	8.30601	3.67942	0	343.125	49.22
76	1020569	2	11.5833	2	1	107.583	390.625	105.583	195.667	924.042	1147.12	1	19.3333	10.3333	4	1.5	0.166667	2.9696	1.5872	0.6144	0.2304	0.0256	61.625	71.25	50.7083	36.9583	6.04167	22.3583	25.8503	18.3976	13.4089	2.19199	275.625	70.56
76	1020569	2	11.5833	2	1	107.583	390.625	105.583	195.667	924.042	1147.12	2	5.83333	2.16667	0.833333	0	0.166667	3.31492	1.23125	0.47356	0	0.0947119	18.125	14.6667	9.70833	0	8.625	26.7692	21.6615	14.3385	0	12.7385	67.7083	64.1279
76	1020569	2	11.5833	2	1	107.583	390.625	105.583	195.667	924.042	1147.12	3	11	4.66667	2.33333	0.5	0	3.37308	1.43101	0.715503	0.153322	0	38.125	32.0833	30.7083	12.5833	0	27.5685	23.1998	22.2055	9.09913	0	138.292	70.6772
76	1020569	2	11.5833	2	1	107.583	390.625	105.583	195.667	924.042	1147.12	4	47	21	9.66667	2.16667	1.83333	3.05181	1.36357	0.627677	0.140686	0.119042	151.083	144.625	124.583	52.9583	84.4583	22.5498	21.5858	18.5945	7.90423	12.6057	670	72.5076
76	1020569	2	11.5833	2	1	107.583	390.625	105.583	195.667	924.042	1147.12	5	62.5	25	9.5	2.5	5	3.26904	1.30762	0.496894	0.130762	0.261523	193.125	170.875	137	58.75	210.5	21.3133	18.8578	15.1193	6.48365	23.2308	906.125	78.991
77	1020570	2	9.91667	1	1	97.25	450	120	188.625	864.062	778	1	24	9	5.5	0.5	0.5	3.2	1.2	0.733333	0.0666667	0.0666667	70.3125	61.0625	75.4375	10.9375	15.375	22.9358	19.9185	24.6075	3.56779	5.01529	306.562	68.125
77	1020570	2	9.91667	1	1	97.25	450	120	188.625	864.062	778	2	8.75	1.5	0.5	0	0	4.375	0.75	0.25	0	0	24.5625	8.875	6.0625	0	0	37.0405	13.3836	9.14232	0	0	66.3125	55.2604
77	1020570	2	9.91667	1	1	97.25	450	120	188.625	864.062	778	3	12.5	3.75	1	0.25	0	3.97614	1.19284	0.318091	0.0795229	0	36.9375	24	13.4375	6.5625	0	30.2766	19.6721	11.0143	5.3791	0	122	64.6786
77	1020570	2	9.91667	1	1	97.25	450	120	188.625	864.062	778	4	52.5	15.75	7.25	0.75	0.5	3.64557	1.09367	0.503436	0.0520796	0.0347197	152	103.938	99.6875	17.5	15.375	27.4554	18.774	18.0063	3.16098	2.77715	553.625	64.0723
77	1020570	2	9.91667	1	1	97.25	450	120	188.625	864.062	778	5	45	15.5	6.5	0	0	3.47044	1.19537	0.501285	0	0	138.5	114.125	89	0	0	27.2102	22.4214	17.4853	0	0	509	65.4242
78	1020571	2			1	113.417	450	120	84.75	789.5	657.25	1	25.6667	8	2.66667	0.666667	0.333333	3.42222	1.06667	0.355556	0.0888889	0.0444444	75.6667	57	35.25	18.8333	10.5833	28.155	21.2093	13.1163	7.00775	3.93798	268.75	59.7222
78	1020571	2			1	113.417	450	120	84.75	789.5	657.25	2	5.66667	2	1	0.333333	0	2.83333	1	0.5	0.166667	0	14.9167	13.9167	11.0833	6.91667	0	25.4986	23.7892	18.9459	11.8234	0	58.5	48.75
78	1020571	2			1	113.417	450	120	84.75	789.5	657.25	3	4	2	0.666667	0	0	2.83186	1.41593	0.471976	0	0	14	12.3333	10.6667	0	0	30.713	27.0567	23.4004	0	0	45.5833	53.7856
78	1020571	2			1	113.417	450	120	84.75	789.5	657.25	4	44.3333	15.3333	5.33333	1.33333	0.333333	3.36922	1.16529	0.40532	0.10133	0.0253325	131.667	107.667	70.8333	34.4167	10.5833	28.3205	23.1583	15.2357	7.40276	2.27639	464.917	58.8875
78	1020571	2			1	113.417	450	120	84.75	789.5	657.25	5	24	13	7	2	1	2.19095	1.18676	0.639026	0.182579	0.0912895	73	94.5	99	46.5	94.5	15.0904	19.5349	20.4651	9.6124	19.5349	483.75	73.6021
79	1020578	2	10.5833	2	1	75.25	450	118	108.583	751.833	753.25	1	24.3333	10.3333	4.33333	1	0	3.24444	1.37778	0.577778	0.133333	0	78.25	70.5833	57.1667	22.9167	0	26.867	24.2346	19.628	7.86838	0	291.25	64.7222
79	1020578	2	10.5833	2	1	75.25	450	118	108.583	751.833	753.25	2	5.66667	3	1.33333	0	0.333333	2.88136	1.52542	0.677966	0	0.169492	17.8333	23.25	15.1667	0	13.9167	20.5769	26.8269	17.5	0	16.0577	86.6667	73.4463
79	1020578	2	10.5833	2	1	75.25	450	118	108.583	751.833	753.25	3	6	0.666667	1	0.333333	0.333333	3.31543	0.368381	0.552571	0.18419	0.18419	16.4167	5	11.9167	9.58333	15.3333	21.4597	6.53595	15.5773	12.5272	20.0436	76.5	70.4528
79	1020578	2	10.5833	2	1	75.25	450	118	108.583	751.833	753.25	4	39.3333	14.6667	6.66667	1.33333	0.666667	3.13899	1.17047	0.532033	0.106407	0.0532033	123.083	102.75	84.25	32.5	29.25	25.2134	21.0481	17.2585	6.65756	5.99181	488.167	64.9302
79	1020578	2	10.5833	2	1	75.25	450	118	108.583	751.833	753.25	5	44	17	5	1	1.5	3.50481	1.35413	0.398274	0.0796548	0.119482	135.375	115	72.875	21.5	66.375	25.7919	21.91	13.8843	4.09621	12.6459	524.875	69.6814
80	1020579	2	9.91667	2	1	92.875	450	120	173.438	908.062	883.875	1	28.25	9.25	3.5	0.5	0	3.76667	1.23333	0.466667	0.0666667	0	86.9375	65.3125	44.4375	11.25	0	29.6336	22.2625	15.147	3.83468	0	293.375	65.1944
80	1020579	2	9.91667	2	1	92.875	450	120	173.438	908.062	883.875	2	6.75	2.25	0	0	0	3.375	1.125	0	0	0	20.25	13.4375	0	0	0	31.7025	21.0372	0	0	0	63.875	53.2292
80	1020579	2	9.91667	2	1	92.875	450	120	173.438	908.062	883.875	3	12.25	2.75	1	0	0	4.23784	0.951351	0.345946	0	0	36.4375	17.25	13.0625	0	0	33.5636	15.8895	12.0322	0	0	108.562	62.5946
80	1020579	2	9.91667	2	1	92.875	450	120	173.438	908.062	883.875	4	51.75	15	6.25	1	0.75	3.41937	0.991121	0.412967	0.0660747	0.0495561	156.688	100.75	84.25	24.25	35.3125	26.8071	17.237	14.414	4.14885	6.04149	584.5	64.3678
80	1020579	2	9.91667	2	1	92.875	450	120	173.438	908.062	883.875	5	44.5	8.5	5	0.5	1	3.02079	0.577005	0.339415	0.0339415	0.0678829	132	56.625	61.625	12.25	37.125	26.2817	11.2743	12.2698	2.43902	7.39174	502.25	56.8236
81	1020581	2	9.91667	1	1	84.3125	450	120	96.75	755.688	735.125	1	33	7.75	3.25	0	0	4.4	1.03333	0.433333	0	0	102.312	48.375	43.6875	0	0	36.4588	17.2383	15.5679	0	0	280.625	62.3611
81	1020581	2	9.91667	1	1	84.3125	450	120	96.75	755.688	735.125	2	6	0.75	0	0	0	3	0.375	0	0	0	17.3125	5	0	0	0	31.2289	9.01917	0	0	0	55.4375	46.1979
81	1020581	2	9.91667	1	1	84.3125	450	120	96.75	755.688	735.125	3	6.75	1	0.25	0	0.25	4.18605	0.620155	0.155039	0	0.155039	18.125	6.8125	3.3125	0	14.3125	28.9133	10.8674	5.28415	0	22.8315	62.6875	64.7933
81	1020581	2	9.91667	1	1	84.3125	450	120	96.75	755.688	735.125	4	49.75	11	4	0	0.25	3.95005	0.873377	0.317592	0	0.0198495	148.625	71.9375	54	0	14.3125	33.1106	16.0262	12.0301	0	3.18853	448.875	59.3996
81	1020581	2	9.91667	1	1	84.3125	450	120	96.75	755.688	735.125	5	50	15	2.5	0	0	4.08094	1.22428	0.204047	0	0	151.125	95.125	36.75	0	0	34.4641	21.6933	8.38084	0	0	438.5	59.6497
82	1020582	2	10.6667	2	1	53.6667	450	120	127.583	763.667		1	27.3333	10.3333	2.33333	0	0	3.64444	1.37778	0.311111	0	0	86.0833	67.5	30.25	0	0	32.9611	25.8456	11.5826	0	0	261.167	58.037
82	1020582	2	10.6667	2	1	53.6667	450	120	127.583	763.667		2	8	1.33333	0.666667	0	0	4	0.666667	0.333333	0	0	23.5833	9.91667	7.41667	0	0	34.5966	14.5477	10.8802	0	0	68.1667	56.8056
82	1020582	2	10.6667	2	1	53.6667	450	120	127.583	763.667		3	7.66667	2.33333	0.333333	0	0	3.60549	1.09732	0.15676	0	0	24.1667	16.0833	3.33333	0	0	35.4957	23.623	4.89596	0	0	68.0833	53.3638
82	1020582	2	10.6667	2	1	53.6667	450	120	127.583	763.667		4	44.3333	15.6667	3.33333	0	0.333333	3.48319	1.2309	0.261894	0	0.0261894	137.667	103.917	41	0	16.4167	31.6839	23.9164	9.43613	0	3.77829	434.5	56.8966
82	1020582	2	10.6667	2	1	53.6667	450	120	127.583	763.667		5
83	1020583	2	9.75	1	1	104.688	450	120	121	795.688	715.875	1	35	12	2.5	0.25	0	4.66667	1.6	0.333333	0.0333333	0	104.25	79.625	31.875	5.125	0	33.0952	25.2778	10.119	1.62698	0	315	70
83	1020583	2	9.75	1	1	104.688	450	120	121	795.688	715.875	2	7.5	3	0.5	0	0	3.75	1.5	0.25	0	0	22.4375	20.25	6.25	0	0	29.4504	26.5792	8.20345	0	0	76.1875	63.4896
83	1020583	2	9.75	1	1	104.688	450	120	121	795.688	715.875	3	9	4.25	1	0	0	4.46281	2.10744	0.495868	0	0	28	30	14.0625	0	0	34.1203	36.5575	17.1363	0	0	82.0625	67.8202
83	1020583	2	9.75	1	1	104.688	450	120	121	795.688	715.875	4	58.5	20.75	4.5	0.5	0	4.41128	1.56468	0.339329	0.0377032	0	175.25	139.562	59.75	10.5	0	32.2855	25.711	11.0075	1.93437	0	542.812	68.2193
83	1020583	2	9.75	1	1	104.688	450	120	121	795.688	715.875	5	41.5	15.5	4.5	0	0.5	3.47826	1.29911	0.377161	0	0.0419068	127.125	104	56.875	0	26.75	27.5237	22.5169	12.3139	0	5.79161	461.875	64.5189
84	1020584	2	10	2	1	89.625	419.125	120	140.375	769.125		1	25.5	9	2	0	0	3.65046	1.2884	0.286311	0	0	80.75	58.875	27.75	0	0	32.742	23.8723	11.2519	0	0	246.625	58.8428
84	1020584	2	10	2	1	89.625	419.125	120	140.375	769.125		2	4	1	0.5	0	0	2	0.5	0.25	0	0	10.5	7.625	5.125	0	0	18.9189	13.7387	9.23423	0	0	55.5	46.25
84	1020584	2	10	2	1	89.625	419.125	120	140.375	769.125		3	4.5	2	0.5	0	0	1.92342	0.854853	0.213713	0	0	13.25	12.75	8.625	0	0	20.8661	20.0787	13.5827	0	0	63.5	45.236
84	1020584	2	10	2	1	89.625	419.125	120	140.375	769.125		4	40	13.5	3	0	0	3.12043	1.05314	0.234032	0	0	123	90.25	41.5	0	0	29.7461	21.8259	10.0363	0	0	413.5	53.7624
84	1020584	2	10	2	1	89.625	419.125	120	140.375	769.125		5
85	1020585	2	9.83333	1	1	69.8333	377.417	120	167.917	735.167		1	24.6667	10.6667	2.33333	0.333333	0.333333	3.9214	1.69574	0.370943	0.0529918	0.0529918	77.9167	67.9167	29	9.25	10.3333	30.3276	26.4353	11.2877	3.60039	4.02206	256.917	68.0724
85	1020585	2	9.83333	1	1	69.8333	377.417	120	167.917	735.167		2	6.66667	1	1	0.666667	0	3.33333	0.5	0.5	0.333333	0	19.8333	6.58333	14.0833	13.9167	0	25.2922	8.39532	17.9596	17.7471	0	78.4167	65.3472
85	1020585	2	9.83333	1	1	69.8333	377.417	120	167.917	735.167		3	10.6667	4.66667	3.33333	0.333333	0	3.81141	1.66749	1.19107	0.119107	0	34.5	34.5833	45.1667	7.83333	0	26.5045	26.5685	34.6991	6.01793	0	130.167	77.5186
85	1020585	2	9.83333	1	1	69.8333	377.417	120	167.917	735.167		4	46.6667	17	6.66667	1.33333	0.666667	3.80866	1.38744	0.544094	0.108819	0.0544094	143.5	113.25	88.25	31	20.6667	28.1051	22.1805	17.2842	6.07149	4.04766	510.583	69.4514
85	1020585	2	9.83333	1	1	69.8333	377.417	120	167.917	735.167		5
86	1020586	2	9.83333	2	1	67.9167	377.083	120	182.5	747.5	543.75	1	19	8.33333	3	0	0	3.0232	1.32597	0.477348	0	0	58.6667	52.9167	34.6667	0	0	27.025	24.3762	15.9693	0	0	217.083	57.5691
86	1020586	2	9.83333	2	1	67.9167	377.083	120	182.5	747.5	543.75	2	5	2.66667	0.333333	0	0	2.5	1.33333	0.166667	0	0	14.75	18.75	5.16667	0	0	22.4619	28.5533	7.86802	0	0	65.6667	54.7222
86	1020586	2	9.83333	2	1	67.9167	377.083	120	182.5	747.5	543.75	3	12.3333	4.33333	0.666667	0.333333	0	4.05479	1.42466	0.219178	0.109589	0	37.5	29.3333	9.08333	7	0	31.6678	24.7713	7.67065	5.91133	0	118.417	64.8858
86	1020586	2	9.83333	2	1	67.9167	377.083	120	182.5	747.5	543.75	4	39.6667	15.6667	4	0.333333	0.333333	3.18395	1.25753	0.32107	0.0267559	0.0267559	119.083	102.75	48.9167	7	10.3333	27.297	23.553	11.213	1.60458	2.36867	436.25	58.3612
86	1020586	2	9.83333	2	1	67.9167	377.083	120	182.5	747.5	543.75	5	26	7	3	0	1	2.86897	0.772414	0.331034	0	0.110345	77.25	50.25	41	0	44.75	24.6805	16.0543	13.099	0	14.2971	313	57.5632
87	1020587	2	10.25	1	1	79.5	395.312	120	164.438	759.25	579	1	25	5.75	2.25	0.5	0	3.79447	0.872727	0.341502	0.0758893	0	73	39.25	27.0625	10.5625	0	30.0798	16.1731	11.1512	4.3523	0	242.688	61.3913
87	1020587	2	10.25	1	1	79.5	395.312	120	164.438	759.25	579	2	9.25	2.25	0	0	0	4.625	1.125	0	0	0	27.0625	15.9375	0	0	0	36.4785	21.4827	0	0	0	74.1875	61.8229
87	1020587	2	10.25	1	1	79.5	395.312	120	164.438	759.25	579	3	9.75	5	1.5	0.25	0.25	3.55758	1.8244	0.54732	0.0912201	0.0912201	30.3125	32.1875	19.1875	5.3125	7.9375	25.9914	27.5991	16.4523	4.5552	6.806	116.625	70.9236
87	1020587	2	10.25	1	1	79.5	395.312	120	164.438	759.25	579	4	47.5	13.5	3.75	0.75	0.5	3.7537	1.06684	0.296345	0.059269	0.0395127	139.5	89.9375	46.25	15.875	15.6875	29.5512	19.052	9.79743	3.3629	3.32318	472.062	62.1748
87	1020587	2	10.25	1	1	79.5	395.312	120	164.438	759.25	579	5	16	8	5	1	5	1.65803	0.829016	0.518135	0.103627	0.518135	49.5	61	72.5	21.25	236.75	10.0712	12.411	14.7508	4.3235	48.1689	491.5	84.8877
88	1020588	2	10.1667	2	1	96.5	450	120	144.125	810.625	760.625	1	16	7	6	0.5	3	2.13333	0.933333	0.8	0.0666667	0.4	46.5	48	80.25	12.125	111	13.449	13.8829	23.2104	3.50687	32.1041	345.75	76.8333
88	1020588	2	10.1667	2	1	96.5	450	120	144.125	810.625	760.625	2	3	2	0.5	0	1	1.5	1	0.25	0	0.5	8.5	16	6.125	0	41.5	9.22659	17.3677	6.64858	0	45.0475	92.125	76.7708
88	1020588	2	10.1667	2	1	96.5	450	120	144.125	810.625	760.625	3	8	3	2	0.5	0	3.33044	1.24892	0.832611	0.208153	0	24.875	22.25	26.875	12.125	0	22.5113	20.1357	24.3213	10.9729	0	110.5	76.6696
88	1020588	2	10.1667	2	1	96.5	450	120	144.125	810.625	760.625	4	35.5	13.5	9	1	4	2.6276	0.999229	0.666153	0.074017	0.296068	100.625	96.875	118.375	24.25	152.5	16.4858	15.8714	19.3938	3.97297	24.9846	610.375	75.2968
88	1020588	2	10.1667	2	1	96.5	450	120	144.125	810.625	760.625	5	43	10	6.5	2.5	2.5	3.39195	0.788825	0.512736	0.197206	0.197206	129.625	66.375	80.375	66.75	119.5	23.0547	11.8052	14.2952	11.8719	21.2539	562.25	73.9195
89	1020589	2	10.9167	2	1	64.75	395.438	112.875	160	825.438	898.5	1	23.25	9.75	3.75	0.75	0	3.52774	1.47937	0.56899	0.113798	0	70.6875	63.1875	53.25	15.25	0	26.8902	24.0371	20.2568	5.80124	0	262.875	66.477
89	1020589	2	10.9167	2	1	64.75	395.438	112.875	160	825.438	898.5	2	5.5	2.75	1.25	0.5	0	2.92359	1.46179	0.664452	0.265781	0	14.6875	17.4375	18.1875	12.375	0	18.063	21.445	22.3674	15.2191	0	81.3125	72.0377
89	1020589	2	10.9167	2	1	64.75	395.438	112.875	160	825.438	898.5	3	7.5	4.5	0	0.25	0.5	2.8125	1.6875	0	0.09375	0.1875	23.125	29.4375	0	6.0625	26.375	22.2892	28.3735	0	5.84337	25.4217	103.75	64.8438
89	1020589	2	10.9167	2	1	64.75	395.438	112.875	160	825.438	898.5	4	39.75	19.5	6.5	1.75	2	2.88938	1.41743	0.472477	0.127205	0.145377	118.875	126.688	91.6875	41.1875	90.0625	20.5777	21.9301	15.8715	7.12972	15.5902	577.688	69.9856
89	1020589	2	10.9167	2	1	64.75	395.438	112.875	160	825.438	898.5	5	33	22	5	3	1	2.20367	1.46912	0.33389	0.200334	0.066778	102.75	150.75	70	75	41.75	19.1519	28.0988	13.0475	13.9795	7.78192	536.5	59.7106
90	1020591	2	10.4167	1	1	88.125	450	117.5	37.9375	693.625	608	1	21	10.25	6	1.75	0.5	2.8	1.36667	0.8	0.233333	0.0666667	65.0625	73.0625	81	43.0625	16.4375	19.235	21.6001	23.9468	12.731	4.85957	338.25	75.1667
90	1020591	2	10.4167	1	1	88.125	450	117.5	37.9375	693.625	608	2	5.75	4.25	2.25	0.25	0	2.93617	2.17021	1.14894	0.12766	0	17.9375	27.9375	33.625	5.4375	0	18.9189	29.4661	35.4647	5.735	0	94.8125	80.6915
90	1020591	2	10.4167	1	1	88.125	450	117.5	37.9375	693.625	608	3	3	1.5	0.5	0	0	4.74465	2.37232	0.790774	0	0	8.125	9.5	7.3125	0	0	28.9532	33.853	26.0579	0	0	28.0625	73.9703
90	1020591	2	10.4167	1	1	88.125	450	117.5	37.9375	693.625	608	4	33.75	17	9	2.25	0.5	2.91944	1.47054	0.778519	0.19463	0.043251	103.375	116.75	126.062	54.0625	16.4375	20.0923	22.6919	24.5019	10.5078	3.19485	514.5	74.1755
90	1020591	2	10.4167	1	1	88.125	450	117.5	37.9375	693.625	608	5	39	21	3	1	0	3.84868	2.07237	0.296053	0.0986842	0	112.25	143.25	41.25	24	0	25.9838	33.1597	9.54861	5.55556	0	432	71.0526
91	1020592	2	10.3333	2	1	95.5	450	104.5	68	718		1	27.3333	10	2.33333	0.333333	0	3.64444	1.33333	0.311111	0.0444444	0	86.75	69.5	31.4167	7.5	0	33.1846	26.5859	12.0179	2.86898	0	261.417	58.0926
91	1020592	2	10.3333	2	1	95.5	450	104.5	68	718		2	8	1.66667	0.333333	0	0.333333	4.5933	0.956938	0.191388	0	0.191388	25.1667	11.0833	3.41667	0	10.0833	36.1677	15.9281	4.91018	0	14.491	69.5833	66.5869
91	1020592	2	10.3333	2	1	95.5	450	104.5	68	718		3	4	1	1	0	0	3.52941	0.882353	0.882353	0	0	12	6.41667	12.5833	0	0	30.9013	16.5236	32.4034	0	0	38.8333	57.1078
91	1020592	2	10.3333	2	1	95.5	450	104.5	68	718		4	43	13	4	0.333333	0.333333	3.59331	1.08635	0.334262	0.0278552	0.0278552	134.417	88.6667	51.0833	7.5	10.0833	32.8781	21.6877	12.4949	1.83449	2.46637	408.833	56.9406
91	1020592	2	10.3333	2	1	95.5	450	104.5	68	718		5
92	1020593	2	10.0833	1	1	77.8125	395.375	120	180.25	781.125	799.75	1	23.25	10	4	1	0	3.5283	1.51755	0.607019	0.151755	0	73.0625	68.9375	53.625	23.5625	0	25.3304	23.9003	18.5915	8.16901	0	288.438	72.9529
92	1020593	2	10.0833	1	1	77.8125	395.375	120	180.25	781.125	799.75	2	9.25	2.5	1	0.25	0	4.625	1.25	0.5	0.125	0	28.9375	16.9375	13.75	5.375	0	33.7464	19.7522	16.035	6.26822	0	85.75	71.4583
92	1020593	2	10.0833	1	1	77.8125	395.375	120	180.25	781.125	799.75	3	12	7	0.75	0	0.25	3.99445	2.3301	0.249653	0	0.0832178	35.6875	47.25	8.1875	0	9.4375	27.5712	36.5041	6.32545	0	7.29116	129.438	71.81
92	1020593	2	10.0833	1	1	77.8125	395.375	120	180.25	781.125	799.75	4	47.75	21	6.5	1.75	0.5	3.66779	1.61306	0.49928	0.134422	0.0384061	147.188	142.5	87.9375	41	17.1875	26.2133	25.3785	15.6612	7.30187	3.061	561.5	71.8835
92	1020593	2	10.0833	1	1	77.8125	395.375	120	180.25	781.125	799.75	5	53	15.5	4	0.5	0.5	3.97624	1.16286	0.300094	0.0375117	0.0375117	162.625	109.875	46.625	10.125	28	30.1437	20.3661	8.64226	1.87674	5.18999	539.5	67.4586
93	1020594	2	10.0833	1	1	65.5833	450	120	131.417	767	577	1	20.3333	8.33333	5	1.33333	1	2.71111	1.11111	0.666667	0.177778	0.133333	59.1667	64.1667	75.3333	31.1667	45.4167	18.504	20.0678	23.5601	9.7472	14.2038	319.75	71.0556
93	1020594	2	10.0833	1	1	65.5833	450	120	131.417	767	577	2	9	2.33333	1.66667	0	0	4.5	1.16667	0.833333	0	0	27.3333	16.5	21.3333	0	0	32.7345	19.7605	25.5489	0	0	83.5	69.5833
93	1020594	2	10.0833	1	1	65.5833	450	120	131.417	767	577	3	5	4.33333	0.333333	0	0.333333	2.28282	1.97844	0.152188	0	0.152188	14.0833	30.6667	3.33333	0	10.25	19.5829	42.6419	4.63499	0	14.2526	71.9167	54.7242
93	1020594	2	10.0833	1	1	65.5833	450	120	131.417	767	577	4	36	16.3333	7.33333	1.33333	1.66667	2.81617	1.27771	0.573664	0.104302	0.130378	104.917	119.917	103.5	31.1667	66.5833	20.2054	23.0942	19.9326	6.00225	12.823	519.25	67.6988
93	1020594	2	10.0833	1	1	65.5833	450	120	131.417	767	577	5	28.5	11.5	5	0.5	0.5	2.9636	1.19584	0.519931	0.0519931	0.0519931	79.625	70.375	65	11.375	22.625	21.9883	19.4339	17.9496	3.14118	6.24784	362.125	62.76
94	1020595	2	10.6667	2	1	92.9167	450	120	148.5	812.083		1	28	10	1.33333	0	0	3.73333	1.33333	0.177778	0	0	82.6667	69.1667	16.75	0	0	31.6629	26.4922	6.41558	0	0	261.083	58.0185
94	1020595	2	10.6667	2	1	92.9167	450	120	148.5	812.083		2	5	1	0.333333	0	0	2.5	0.5	0.166667	0	0	13.75	5.83333	6.5	0	0	20.8071	8.82724	9.83607	0	0	66.0833	55.0694
94	1020595	2	10.6667	2	1	92.9167	450	120	148.5	812.083		3	7.66667	3.33333	0.666667	0.333333	0.666667	3.09764	1.3468	0.26936	0.13468	0.26936	21.8333	21.5	7.08333	7.16667	25.1667	19.4506	19.1537	6.31032	6.38456	22.4202	112.25	75.5892
94	1020595	2	10.6667	2	1	92.9167	450	120	148.5	812.083		4	43	14.3333	2.33333	0.333333	1	3.17701	1.059	0.172396	0.024628	0.073884	126.167	96.5	30.3333	7.16667	35.9167	26.427	20.213	6.35364	1.50113	7.52313	477.417	58.7891
94	1020595	2	10.6667	2	1	92.9167	450	120	148.5	812.083		5
95	1020596	2	10.0833	1	1	99.25	377.167	120	225.667	838.167		1	21.3333	11	3.66667	0.333333	0	3.39373	1.74989	0.583297	0.053027	0	60.6667	71.75	51.25	9.41667	0	23.8376	28.1925	20.1375	3.70007	0	254.5	67.4768
95	1020596	2	10.0833	1	1	99.25	377.167	120	225.667	838.167		2	6.33333	1.66667	0.666667	0	0	3.16667	0.833333	0.333333	0	0	18.4167	12.5	7	0	0	27.7987	18.8679	10.566	0	0	66.25	55.2083
95	1020596	2	10.0833	1	1	99.25	377.167	120	225.667	838.167		3	14	6.33333	0.333333	0.333333	0	3.7223	1.6839	0.0886263	0.0886263	0	38.9167	44.1667	3.66667	8.91667	0	25.7017	29.169	2.42157	5.88883	0	151.417	67.0975
95	1020596	2	10.0833	1	1	99.25	377.167	120	225.667	838.167		4	47.3333	20	5	1	1.33333	3.38835	1.4317	0.357924	0.0715848	0.0954464	135.417	134.333	65.9167	27.9167	54.1667	24.0919	23.8992	11.7272	4.96664	9.63677	562.083	67.061
95	1020596	2	10.0833	1	1	99.25	377.167	120	225.667	838.167		5
96	1020597	2	10.4167	2	1	82.6	406.45	120	200.5	881.55	834	1	25.2	10.4	3.4	0.4	0.2	3.72001	1.53524	0.501907	0.0590479	0.0295239	80.4	65.65	49.8	8.75	7	31.0185	25.3279	19.213	3.37577	2.70062	259.2	63.7717
96	1020597	2	10.4167	2	1	82.6	406.45	120	200.5	881.55	834	2	5.2	2.6	2	0.2	0	2.6	1.3	1	0.1	0	15.35	19.95	27.7	4.25	0	17.5128	22.761	31.603	4.84883	0	87.65	73.0417
96	1020597	2	10.4167	2	1	82.6	406.45	120	200.5	881.55	834	3	5.2	4.4	1.8	0.4	0.4	1.55611	1.31671	0.538653	0.119701	0.119701	16.25	30.55	20.8	10.1	14.45	14.0937	26.4961	18.0399	8.75976	12.5325	115.3	57.5062
96	1020597	2	10.4167	2	1	82.6	406.45	120	200.5	881.55	834	4	41.2	20.4	8.2	1.6	0.8	2.80415	1.38846	0.558108	0.108899	0.0544496	129.3	136.15	110.2	39.5	27.65	22.2912	23.4721	18.9984	6.80976	4.76683	580.05	65.7989
96	1020597	2	10.4167	2	1	82.6	406.45	120	200.5	881.55	834	5	45.5	22.5	9.5	2	2	3.27338	1.61871	0.683453	0.143885	0.143885	148.875	155.375	122.75	50.5	95.375	22.742	23.735	18.7512	7.71434	14.5694	654.625	78.4922
97	1020598	2	9.75	1	1	85.125	395.312	120	187.812	878.25	732.875	1	20	10.25	3.25	0.75	0	3.03557	1.55573	0.493281	0.113834	0	61.625	72.6875	41.625	17.1875	0	24.8801	29.3465	16.8055	6.93919	0	247.688	62.6561
97	1020598	2	9.75	1	1	85.125	395.312	120	187.812	878.25	732.875	2	5	3.5	1.25	0.25	0	2.5	1.75	0.625	0.125	0	16.1875	24.9375	16.375	5.4375	0	20.442	31.4917	20.6788	6.86661	0	79.1875	65.9896
97	1020598	2	9.75	1	1	85.125	395.312	120	187.812	878.25	732.875	3	8.75	3.25	2	0.25	0	2.79534	1.03827	0.638935	0.0798669	0	25.875	20.8125	27.4375	6.5	0	23.4295	18.8455	24.8444	5.88568	0	110.438	58.802
97	1020598	2	9.75	1	1	85.125	395.312	120	187.812	878.25	732.875	4	38	18.5	7.75	1.5	1.75	2.59607	1.26388	0.529462	0.102477	0.119556	117.812	127.875	104.562	36	61.375	20.644	22.4072	18.3222	6.30818	10.7546	570.688	64.9801
97	1020598	2	9.75	1	1	85.125	395.312	120	187.812	878.25	732.875	5	26	16	3.5	1	2	2.1286	1.30991	0.286543	0.0818694	0.163739	79	116.75	45	26.25	87.125	16.8668	24.9266	9.60769	5.60448	18.6015	468.375	63.9093
98	1020601	2	11	-9	1	65.85	450	120	208.25	846.55	786.125	1	18.8	11.8	4.6	1.4	1.2	2.50667	1.57333	0.613333	0.186667	0.16	58.9	86.05	56.1	35.45	55.1	17.3542	25.3536	16.5292	10.4449	16.2345	339.4	75.4222
98	1020601	2	11	-9	1	65.85	450	120	208.25	846.55	786.125	2	5	1.4	1	0.4	0	2.5	0.7	0.5	0.2	0	16.5	9.7	15.2	10.7	0	25.2874	14.8659	23.295	16.3985	0	65.25	54.375
98	1020601	2	11	-9	1	65.85	450	120	208.25	846.55	786.125	3	8.8	5.8	2.6	0.4	0	2.53541	1.67107	0.7491	0.115246	0	27.35	43.55	37.8	8.6	0	18.555	29.5455	25.6445	5.83446	0	147.4	70.7803
98	1020601	2	11	-9	1	65.85	450	120	208.25	846.55	786.125	4	38.4	20.2	8.6	2.2	1.2	2.72164	1.43169	0.609533	0.155927	0.0850511	119.2	148.95	113.6	54.75	55.1	20.108	25.1265	19.1633	9.23583	9.29487	592.8	70.0254
98	1020601	2	11	-9	1	65.85	450	120	208.25	846.55	786.125	5	40	16.5	7	2.5	0.5	3.05295	1.25934	0.534266	0.190809	0.0381619	129.125	112.875	88.375	59.5	15.625	24.5952	21.5	16.8333	11.3333	2.97619	525	66.7833
99	1020602	2	11.6667	1	1							1
99	1020602	2	11.6667	1	1							2
99	1020602	2	11.6667	1	1							3
99	1020602	2	11.6667	1	1							4
99	1020602	2	11.6667	1	1							5
100	1020603	2	11.0833	1	1	90.7	450	120	191.05	873.5	679	1	11.2	6.2	4.8	1.8	1.8	1.49333	0.826667	0.64	0.24	0.24	33.15	45.5	68.45	42.1	71.65	10.7595	14.7679	22.2168	13.6644	23.2554	308.1	68.4667
100	1020603	2	11.0833	1	1	90.7	450	120	191.05	873.5	679	2	7.2	1.8	2.2	0.4	0.2	3.6	0.9	1.1	0.2	0.1	20.9	12.35	30.25	10.05	6	23.9404	14.1466	34.6506	11.512	6.87285	87.3	72.75
100	1020603	2	11.0833	1	1	90.7	450	120	191.05	873.5	679	3	10.4	4.6	2.4	0	0	3.26616	1.44465	0.753729	0	0	32.9	30.85	30.4	0	0	26.9562	25.2765	24.9078	0	0	122.05	63.8838
100	1020603	2	11.0833	1	1	90.7	450	120	191.05	873.5	679	4	34.2	14.2	10.6	2.2	2	2.34917	0.975386	0.728105	0.151116	0.137378	101.85	101.6	144.3	52.15	77.65	17.4745	17.4316	24.7577	8.94741	13.3225	582.85	66.7258
100	1020603	2	11.0833	1	1	90.7	450	120	191.05	873.5	679	5	31	13	2	0.5	0	2.73932	1.14875	0.17673	0.0441826	0	90.75	91.875	25.75	10.75	0	25.2434	25.5563	7.16273	2.99026	0	359.5	52.9455
101	1020604	2	11.5	1	1	56.0833	450	120	146	772.083		1	19.3333	8.66667	5.33333	1.33333	0.666667	2.57778	1.15556	0.711111	0.177778	0.0888889	57.0833	60.5	71.5	33.5833	24.25	19.4381	20.6016	24.3473	11.4359	8.25766	293.667	65.2593
101	1020604	2	11.5	1	1	56.0833	450	120	146	772.083		2	5.33333	2.33333	0	0	0.333333	2.66667	1.16667	0	0	0.166667	16.1667	15.1667	0	0	10.1667	24.9037	23.3633	0	0	15.6611	64.9167	54.0972
101	1020604	2	11.5	1	1	56.0833	450	120	146	772.083		3	7.33333	2	1.33333	0.666667	0	3.0137	0.821918	0.547945	0.273973	0	22.8333	13.75	15.25	15.0833	0	24.4207	14.7059	16.3102	16.1319	0	93.5	64.0411
101	1020604	2	11.5	1	1	56.0833	450	120	146	772.083		4	37	13.3333	7.33333	2	1	2.87534	1.03616	0.569887	0.155424	0.0777118	110.667	91.6667	94.4167	48.6667	34.4167	22.6081	18.7266	19.2884	9.94212	7.03098	489.5	63.3999
101	1020604	2	11.5	1	1	56.0833	450	120	146	772.083		5
102	1020605	2	11.0833	2	1	88.8	450	120	193.55	877.15	726.25	1	27.6	10.2	4.2	0.6	0.2	3.68	1.36	0.56	0.08	0.0266667	82.95	70.5	56.15	14.85	7.4	28.8121	24.4877	19.5033	5.15804	2.57034	287.9	63.9778
102	1020605	2	11.0833	2	1	88.8	450	120	193.55	877.15	726.25	2	8.6	2.4	0.8	0.2	0	4.3	1.2	0.4	0.1	0	26.75	16.65	11.7	5.65	0	32.1321	20	14.0541	6.78679	0	83.25	69.375
102	1020605	2	11.0833	2	1	88.8	450	120	193.55	877.15	726.25	3	15.6	3.8	1	0.2	0	4.83596	1.17799	0.309997	0.0619995	0	44.7	26.55	17.35	5.85	0	34.4907	20.4861	13.3873	4.51389	0	129.6	66.9594
102	1020605	2	11.0833	2	1	88.8	450	120	193.55	877.15	726.25	4	58	18.4	6.4	1	0.4	3.96739	1.25862	0.437781	0.0684034	0.0273613	173.45	129.1	90	26.35	17.2	30.6693	22.8273	15.9137	4.65918	3.04129	565.55	64.4759
102	1020605	2	11.0833	2	1	88.8	450	120	193.55	877.15	726.25	5	43	18	9	1	0	3.5525	1.48709	0.743546	0.0826162	0	128.25	122.5	124	23	0	25.3083	24.1737	24.4697	4.53873	0	506.75	69.7762
103	1020606	2	11.75	2	1	88.75	450	120	240	978.25		1	38.3333	10.6667	3.33333	0	0.333333	5.11111	1.42222	0.444444	0	0.0444444	116.167	71.6667	44.25	0	11.6667	38.6471	23.8425	14.7214	0	3.88134	300.583	66.7963
103	1020606	2	11.75	2	1	88.75	450	120	240	978.25		2	6.66667	4.33333	1	0.333333	0	3.33333	2.16667	0.5	0.166667	0	17.5	32.25	11	7.33333	0	20	36.8571	12.5714	8.38095	0	87.5	72.9167
103	1020606	2	11.75	2	1	88.75	450	120	240	978.25		3	14.6667	9.66667	3	0.666667	0	3.66667	2.41667	0.75	0.166667	0	49.6667	67.9167	42.3333	13.75	0	24.8127	33.9301	21.149	6.86928	0	200.167	83.4028
103	1020606	2	11.75	2	1	88.75	450	120	240	978.25		4	71.3333	27.3333	9	2.33333	0.666667	4.37516	1.67646	0.552006	0.143113	0.0408893	220.25	188.5	122.833	52.25	24	30.815	26.3729	17.1855	7.31025	3.35782	714.75	73.0641
103	1020606	2	11.75	2	1	88.75	450	120	240	978.25		5
104	1020608	2	12.0833	1	1	87.95	450	120	190.65	867.15	723.75	1	22	9.6	5	1	0.8	2.93333	1.28	0.666667	0.133333	0.106667	69.45	66.7	69.15	25.9	28.55	22.2632	21.3816	22.167	8.30261	9.15211	311.95	69.3222
104	1020608	2	12.0833	1	1	87.95	450	120	190.65	867.15	723.75	2	7.4	1.2	0.6	0.2	0	3.7	0.6	0.3	0.1	0	21.7	7.15	8.4	4.65	0	29.1275	9.59732	11.2752	6.24161	0	74.5	62.0833
104	1020608	2	12.0833	1	1	87.95	450	120	190.65	867.15	723.75	3	10.8	3	0.2	0	0.2	3.3989	0.944139	0.0629426	0	0.0629426	31.75	21.8	2.1	0	10.75	32.8165	22.5323	2.17054	0	11.1111	96.75	50.7474
104	1020608	2	12.0833	1	1	87.95	450	120	190.65	867.15	723.75	4	45	15.8	6.4	1.4	1	3.11365	1.09324	0.44283	0.0968691	0.0691922	136.25	110.3	86.7	36.15	39.3	25.0092	20.246	15.9141	6.63546	7.21366	544.8	62.8265
104	1020608	2	12.0833	1	1	87.95	450	120	190.65	867.15	723.75	5	32	11	6	1	0.5	2.65285	0.911917	0.497409	0.0829016	0.0414508	93.375	76.625	75.25	24.875	31	20.4154	16.7532	16.4526	5.43864	6.77781	457.375	63.1952
105	1020609	2	12.5833	1	1	69	450	120	200.35	896.4	793.5	1	25.6	11.2	5.8	1	0.6	3.41333	1.49333	0.773333	0.133333	0.08	79.45	77.15	76.5	23.1	19.6	24.7701	24.053	23.8504	7.20187	6.11068	320.75	71.2778
105	1020609	2	12.5833	1	1	69	450	120	200.35	896.4	793.5	2	8.6	1.4	0.8	0	0	4.3	0.7	0.4	0	0	24.45	10.2	12.55	0	0	33.9583	14.1667	17.4306	0	0	72	60
105	1020609	2	12.5833	1	1	69	450	120	200.35	896.4	793.5	3	11.2	3.8	2	0.2	0	3.35413	1.13801	0.598952	0.0598952	0	33.7	25.4	27.95	4.45	0	25.7154	19.3819	21.3277	3.39565	0	131.05	65.4105
105	1020609	2	12.5833	1	1	69	450	120	200.35	896.4	793.5	4	52	19.4	10.4	1.4	1	3.48059	1.29853	0.696118	0.0937082	0.0669344	156.6	134.15	139.9	32.2	36.9	25.1324	21.5294	22.4523	5.16771	5.922	623.1	69.5114
105	1020609	2	12.5833	1	1	69	450	120	200.35	896.4	793.5	5	45	21	6	2	0	3.40265	1.5879	0.453686	0.151229	0	143.25	147.25	81.25	45.5	0	25.6376	26.3535	14.5414	8.14318	0	558.75	70.4159
106	1020610	2	12.3333	2	1	135	450	120	127.438	853.938	801.25	1	22.25	11	3.5	1	0.25	2.96667	1.46667	0.466667	0.133333	0.0333333	67.375	77.625	45.6875	24.1875	10.0625	22.6185	26.0596	15.3378	8.12002	3.37809	297.875	66.1944
106	1020610	2	12.3333	2	1	135	450	120	127.438	853.938	801.25	2	5.5	1.5	0.5	0.25	0.25	2.75	0.75	0.25	0.125	0.125	17.125	10.5625	6.75	5.8125	9.75	20.7576	12.803	8.18182	7.04545	11.8182	82.5	68.75
106	1020610	2	12.3333	2	1	135	450	120	127.438	853.938	801.25	3	7	4.25	1	0.5	0.25	3.29573	2.00098	0.470819	0.23541	0.117705	19.5625	32	11.9375	13	13.25	20.5921	33.6842	12.5658	13.6842	13.9474	95	74.5463
106	1020610	2	12.3333	2	1	135	450	120	127.438	853.938	801.25	4	42.75	20.75	5.75	2	1	3.00373	1.45795	0.404011	0.140526	0.0702628	130.562	150	74.6875	48.875	40.75	22.5862	25.9488	12.9203	8.45497	7.04941	578.062	67.6938
106	1020610	2	12.3333	2	1	135	450	120	127.438	853.938	801.25	5	49	14	10	0	1	3.66927	1.04836	0.74883	0	0.074883	142.75	101.25	123	0	41.75	25.2655	17.9204	21.7699	0	7.38938	565	70.5148
107	1020611	2	10.75	1	1	79.1	450	120	221.45	870.55	769.25	1	28.8	10.6	4.8	0.4	0.2	3.84	1.41333	0.64	0.0533333	0.0266667	88.35	73.8	62.35	9.95	7.2	28.5599	23.8565	20.1552	3.21642	2.32746	309.35	68.7444
107	1020611	2	10.75	1	1	79.1	450	120	221.45	870.55	769.25	2	6.6	1.8	0.2	0	0	3.3	0.9	0.1	0	0	20.75	10.8	3.15	0	0	32.0216	16.6667	4.86111	0	0	64.8	54
107	1020611	2	10.75	1	1	79.1	450	120	221.45	870.55	769.25	3	13	2.6	1.6	0.4	0.2	3.52224	0.704448	0.433506	0.108377	0.0541883	38.4	17.05	21.75	8.35	10.5	28.5927	12.6955	16.1951	6.21742	7.81832	134.3	60.6457
107	1020611	2	10.75	1	1	79.1	450	120	221.45	870.55	769.25	4	54.2	16.4	7	0.8	0.4	3.73557	1.13032	0.482454	0.0551376	0.0275688	163.1	109.6	91.85	18.3	17.7	29.2373	19.6469	16.465	3.28045	3.1729	557.85	64.0802
107	1020611	2	10.75	1	1	79.1	450	120	221.45	870.55	769.25	5	33.5	11.5	6.5	0	0	2.61293	0.896978	0.506987	0	0	98	83.625	87.375	0	0	23.772	20.285	21.1947	0	0	412.25	53.5912
108	1020612	2	11	1	1	83.85	450	120	188.65	842.5	722.5	1	23.4	9	5.8	1.2	0.4	3.12	1.2	0.773333	0.16	0.0533333	71	59.85	76.1	28.55	14.45	22.4116	18.892	24.0215	9.012	4.56124	316.8	70.4
108	1020612	2	11	1	1	83.85	450	120	188.65	842.5	722.5	2	7.4	2	0.8	0	0	3.7	1	0.4	0	0	23.95	12.65	10.95	0	0	34.5848	18.2671	15.8123	0	0	69.25	57.7083
108	1020612	2	11	1	1	83.85	450	120	188.65	842.5	722.5	3	14.6	4	1.2	0.2	0	4.64352	1.2722	0.381659	0.0636099	0	44.45	25.55	14.45	5.7	0	35.9482	20.6632	11.6862	4.60979	0	123.65	65.5447
108	1020612	2	11	1	1	83.85	450	120	188.65	842.5	722.5	4	53.2	17	8	1.4	0.4	3.78872	1.21068	0.569733	0.0997033	0.0284866	161.3	110.45	104.3	34.25	14.45	28.6272	19.6024	18.511	6.07862	2.56456	563.45	66.8783
108	1020612	2	11	1	1	83.85	450	120	188.65	842.5	722.5	5	34	9	4.5	0.5	0	2.82353	0.747405	0.373702	0.0415225	0	107.25	62.875	59	11.375	0	28.4766	16.6943	15.6654	3.02025	0	376.625	52.128
109	1020613	2	12.5833	1	1	86.65	450	120	183.05	932.8	777.25	1	17.6	7.4	4.8	2.4	1.6	2.34667	0.986667	0.64	0.32	0.213333	50.5	51.9	66.2	57.4	61.65	15.1515	15.5716	19.862	17.2217	18.4969	333.3	74.0667
109	1020613	2	12.5833	1	1	86.65	450	120	183.05	932.8	777.25	2	6	2.6	0.8	0.2	0	3	1.3	0.4	0.1	0	17.15	16.4	11.45	4.25	0	22.3744	21.396	14.938	5.54468	0	76.65	63.875
109	1020613	2	12.5833	1	1	86.65	450	120	183.05	932.8	777.25	3	8	3.2	1.2	0.6	0.2	2.62223	1.04889	0.393335	0.196668	0.0655559	22.7	22.8	17.75	13.3	7.95	20.2317	20.3209	15.82	11.8538	7.08556	112.2	61.2947
109	1020613	2	12.5833	1	1	86.65	450	120	183.05	932.8	777.25	4	37.8	15.6	7.6	3.6	3	2.43139	1.00343	0.488851	0.231561	0.192967	107.35	108.8	107.5	85.5	132.1	16.28	16.4998	16.3027	12.9663	20.0334	659.4	70.6904
109	1020613	2	12.5833	1	1	86.65	450	120	183.05	932.8	777.25	5	50.5	17.5	7.5	2.5	1	3.89836	1.35092	0.578964	0.192988	0.0771952	152.625	117	108.5	65.25	36.625	26.275	20.142	18.6787	11.2331	6.30514	580.875	74.7346
110	1020614	2	11	1	1	85.75	450	120	135.75	791.5	676.875	1	22.2	8.6	4.2	1.2	0.8	2.96	1.14667	0.56	0.16	0.106667	69.95	58.6	59.15	30.45	30.6	22.3912	18.758	18.9341	9.74712	9.79513	312.4	69.4222
110	1020614	2	11	1	1	85.75	450	120	135.75	791.5	676.875	2	4.8	2	1	0.2	0	2.4	1	0.5	0.1	0	12.75	13.5	16.8	4	0	19.7828	20.9465	26.0667	6.20636	0	64.45	53.7083
110	1020614	2	11	1	1	85.75	450	120	135.75	791.5	676.875	3	6.6	1.6	0.2	0	0	2.91713	0.707182	0.0883978	0	0	17.05	11.55	2.6	0	0	27.3018	18.4948	4.16333	0	0	62.45	46.0037
110	1020614	2	11	1	1	85.75	450	120	135.75	791.5	676.875	4	38	14	6.4	1.4	0.8	2.88061	1.06128	0.485155	0.106128	0.0606443	113	95	90.95	34.45	30.6	22.9721	19.3129	18.4895	7.00346	6.22078	491.9	62.1478
110	1020614	2	11	1	1	85.75	450	120	135.75	791.5	676.875	5	28.5	5.5	2	0.5	0.5	2.52632	0.487535	0.177285	0.0443213	0.0443213	84.375	40.375	20.625	10.75	20.5	28.8955	13.8271	7.06336	3.68151	7.02055	292	43.1394
111	1020615	2	11	1	1	79.9	450	120	194.75	851.65	772.375	1	28.6	12.6	2.2	1.2	0.4	3.81333	1.68	0.293333	0.16	0.0533333	90.7	83.8	28.95	30.05	13.25	29.8601	27.5885	9.53086	9.893	4.36214	303.75	67.5
111	1020615	2	11	1	1	79.9	450	120	194.75	851.65	772.375	2	7.6	2.2	0.4	0.2	0	3.8	1.1	0.2	0.1	0	23.75	13.75	5.6	5.85	0	32.512	18.8227	7.66598	8.00821	0	73.05	60.875
111	1020615	2	11	1	1	79.9	450	120	194.75	851.65	772.375	3	8.2	6.6	2.2	0.2	0.4	2.52632	2.03338	0.677792	0.0616175	0.123235	26.3	44.9	27.7	5.3	15.9	18.6856	31.9005	19.6803	3.76554	11.2966	140.75	72.2721
111	1020615	2	11	1	1	79.9	450	120	194.75	851.65	772.375	4	49.2	22.8	5.2	1.6	1	3.46621	1.60629	0.366348	0.112722	0.0704515	155.45	151.4	66.95	41.2	35.85	27.2361	26.5265	11.7302	7.21857	6.28121	570.75	67.017
111	1020615	2	11	1	1	79.9	450	120	194.75	851.65	772.375	5	42.5	10	5	1.5	0	3.30151	0.776825	0.388412	0.116524	0	126.5	74.125	67.875	35.625	0	27.6352	16.1933	14.828	7.78263	0	457.75	59.2653
112	1020616	2	11.5	2	1	111.125	450	115.25	118.25	794.625		1	27.5	9.5	2.5	0	0.5	3.66667	1.26667	0.333333	0	0.0666667	90.375	59.25	34.25	0	20	32.3201	21.1891	12.2485	0	7.15244	279.625	62.1389
112	1020616	2	11.5	2	1	111.125	450	115.25	118.25	794.625		2	8	1.5	0	0	0	4.16486	0.780911	0	0	0	23.125	8.75	0	0	0	33.3333	12.6126	0	0	0	69.375	60.1952
112	1020616	2	11.5	2	1	111.125	450	115.25	118.25	794.625		3	4	0	0	0.5	0	2.0296	0	0	0.2537	0	10.5	0	0	10.625	0	22.4	0	0	22.6667	0	46.875	39.6406
112	1020616	2	11.5	2	1	111.125	450	115.25	118.25	794.625		4	42.5	13	2.5	1	1.5	3.20906	0.981595	0.188768	0.0755073	0.113261	132.375	82.25	34.25	21.5	63.875	27.2167	16.9108	7.04189	4.42046	13.1329	486.375	61.2081
112	1020616	2	11.5	2	1	111.125	450	115.25	118.25	794.625		5
113	1020617	2	11.1667	2	1	86.35	450	120	220.3	889.15	819.875	1	23.4	9.6	4.6	1	0.2	3.12	1.28	0.613333	0.133333	0.0266667	72.4	67.95	59.05	23.15	6.4	24.2424	22.7524	19.7723	7.75155	2.14298	298.65	66.3667
113	1020617	2	11.1667	2	1	86.35	450	120	220.3	889.15	819.875	2	6.8	3	0.8	0.4	0	3.4	1.5	0.4	0.2	0	21.95	19.45	10.85	10.35	0	26.3032	23.3074	13.0018	12.4026	0	83.45	69.5417
113	1020617	2	11.1667	2	1	86.35	450	120	220.3	889.15	819.875	3	9.8	5.8	2.8	0.2	0	2.66909	1.57966	0.762596	0.0544712	0	30.45	41.35	39.05	4.5	0	19.3826	26.3208	24.8568	2.86442	0	157.1	71.3118
113	1020617	2	11.1667	2	1	86.35	450	120	220.3	889.15	819.875	4	46.4	20	8.6	1.8	0.4	3.13108	1.3496	0.58033	0.121464	0.0269921	144.6	140.05	114.85	42.7	14.65	24.1564	23.3963	19.1864	7.13331	2.44738	598.6	67.3227
113	1020617	2	11.1667	2	1	86.35	450	120	220.3	889.15	819.875	5	44.5	22.5	10.5	2	1	3.25659	1.64659	0.76841	0.146364	0.0731819	145.125	160	143.5	50.375	34.375	23.2014	25.5795	22.9416	8.05356	5.4956	625.5	76.2921
114	1020618	2	10.8333	2	1	71.45	450	114.95	168.1	804.5	807.75	1	23	8	4.8	1	0.8	3.06667	1.06667	0.64	0.133333	0.106667	72.05	57.95	63.8	24.45	26.6	23.6501	19.0218	20.9421	8.0256	8.73133	304.65	67.7
114	1020618	2	10.8333	2	1	71.45	450	114.95	168.1	804.5	807.75	2	5.6	2.8	1.2	0.2	0	2.92301	1.46151	0.626359	0.104393	0	17.2	18.95	16	4.6	0	22.7363	25.0496	21.15	6.08063	0	75.65	65.8112
114	1020618	2	10.8333	2	1	71.45	450	114.95	168.1	804.5	807.75	3	14	3.4	1.6	0.4	0.2	4.99703	1.21356	0.571089	0.142772	0.0713861	42.45	24.35	18.2	8.7	7.65	33.6238	19.2871	14.4158	6.89109	6.05941	126.25	75.1041
114	1020618	2	10.8333	2	1	71.45	450	114.95	168.1	804.5	807.75	4	46.6	15.8	8.2	1.6	1	3.47545	1.17837	0.61156	0.119329	0.0745805	144.3	112.85	106.75	37.75	34.25	26.0893	20.4032	19.3003	6.82517	6.19237	553.1	68.7508
114	1020618	2	10.8333	2	1	71.45	450	114.95	168.1	804.5	807.75	5	50.5	18	7.5	1.5	0.5	3.75116	1.33705	0.557103	0.111421	0.0371402	161.5	120.5	97.5	37.375	19.25	29.6602	22.1304	17.9063	6.8641	3.53535	544.5	67.4095
115	1020619	2	11.1667	1	1	74.75	450	120	202.5	847.25	701.75	1	31.4	9.8	2.2	0.6	0.6	4.18667	1.30667	0.293333	0.08	0.08	93.35	67.7	26.1	16.3	23.05	30.2104	21.9094	8.4466	5.27508	7.45955	309	68.6667
115	1020619	2	11.1667	1	1	74.75	450	120	202.5	847.25	701.75	2	8	1.8	0.4	0	0	4	0.9	0.2	0	0	25.05	10.55	4.65	0	0	33.1788	13.9735	6.15894	0	0	75.5	62.9167
115	1020619	2	11.1667	1	1	74.75	450	120	202.5	847.25	701.75	3	14.2	5	0.6	0.2	0	4.20741	1.48148	0.177778	0.0592593	0	41.8	34.95	7.4	4.9	0	30.2899	25.3261	5.36232	3.55072	0	138	68.1481
115	1020619	2	11.1667	1	1	74.75	450	120	202.5	847.25	701.75	4	56.2	17	4	1	0.6	3.97994	1.20389	0.283269	0.0708174	0.0424904	167.7	115.4	47.4	25.5	23.05	29.8505	20.5411	8.43717	4.53898	4.10288	561.8	66.3086
115	1020619	2	11.1667	1	1	74.75	450	120	202.5	847.25	701.75	5	57.5	16	6	2	0	4.91628	1.36801	0.513003	0.171001	0	183	109	73.25	45.875	0	34.6099	20.6147	13.8534	8.67612	0	528.75	75.3473
116	1020620	2	12.5	1	1	71.1	450	120	183.75	826.15	700.5	1	24	10.4	5	1.4	0.8	3.2	1.38667	0.666667	0.186667	0.106667	78.75	71.25	62.75	31.2	28.05	24.0899	21.7957	19.1955	9.5442	8.58061	326.9	72.6444
116	1020620	2	12.5	1	1	71.1	450	120	183.75	826.15	700.5	2	7	2.4	1.8	0	0	3.5	1.2	0.9	0	0	22.45	17.6	24.25	0	0	27.3281	21.4242	29.5192	0	0	82.15	68.4583
116	1020620	2	12.5	1	1	71.1	450	120	183.75	826.15	700.5	3	11.2	6	1.6	0	0.2	3.65714	1.95918	0.522449	0	0.0653061	35.6	38.55	19.4	0	6.95	26.9799	29.2156	14.7025	0	5.26715	131.95	71.8095
116	1020620	2	12.5	1	1	71.1	450	120	183.75	826.15	700.5	4	47.8	20.2	8.8	1.4	1	3.47152	1.46705	0.639109	0.101676	0.072626	152.85	136.5	111.95	31.2	35	26.1237	23.3293	19.1335	5.33242	5.98188	585.1	70.8225
116	1020620	2	12.5	1	1	71.1	450	120	183.75	826.15	700.5	5	45	18	7	1	0	3.85439	1.54176	0.599572	0.0856531	0	131.25	126.25	97	22	0	26.25	25.25	19.4	4.4	0	500	71.3776
117	1020621	2	11.6667	2	1	74.3	450	120	199.1	843.7	814.375	1	15	6.8	4.6	1.4	1.6	2	0.906667	0.613333	0.186667	0.213333	46.5	47.35	60.6	33.75	63	15.7734	16.0617	20.5563	11.4484	21.3704	294.8	65.5111
117	1020621	2	11.6667	2	1	74.3	450	120	199.1	843.7	814.375	2	5.8	1.8	0.4	0	0	2.9	0.9	0.2	0	0	16.9	12.2	6.1	0	0	29.6231	21.3848	10.6924	0	0	57.05	47.5417
117	1020621	2	11.6667	2	1	74.3	450	120	199.1	843.7	814.375	3	8.6	3.6	1.2	0	0.2	2.59166	1.08488	0.361627	0	0.0602712	26.45	25.95	16.9	0	6.7	22.5586	22.1322	14.4136	0	5.71429	117.25	58.89
117	1020621	2	11.6667	2	1	74.3	450	120	199.1	843.7	814.375	4	33.2	13.2	6.2	1.4	1.8	2.36103	0.938722	0.440915	0.0995615	0.128008	101.3	92.55	83.6	33.75	69.7	20.1192	18.3813	16.6038	6.70308	13.8431	503.5	59.6776
117	1020621	2	11.6667	2	1	74.3	450	120	199.1	843.7	814.375	5	35	8	2	0.5	0	2.57866	0.589409	0.147352	0.0368381	0	99.125	48.5	23.625	12	0	28.7631	14.0733	6.85528	3.48205	0	344.625	42.3177
118	1020622	2	11.4167	1	1	83.75	450	120	142.583	796.333		1	27	9	2	2	0.666667	3.6	1.2	0.266667	0.266667	0.0888889	83.0833	65.3333	26.3333	47.6667	30.3333	25.9365	20.3954	8.2206	14.8803	9.4693	320.333	71.1852
118	1020622	2	11.4167	1	1	83.75	450	120	142.583	796.333		2	8.33333	0.666667	0.333333	0	0	4.16667	0.333333	0.166667	0	0	23.5	4	6.58333	0	0	37.751	6.4257	10.5756	0	0	62.25	51.875
118	1020622	2	11.4167	1	1	83.75	450	120	142.583	796.333		3	6.33333	3	1.33333	0.333333	0	2.66511	1.26242	0.561075	0.140269	0	19.1667	21.25	19.1667	9.58333	0	20.5541	22.7882	20.5541	10.277	0	93.25	65.4004
118	1020622	2	11.4167	1	1	83.75	450	120	142.583	796.333		4	47.6667	14	4.66667	2.33333	0.666667	3.59146	1.05483	0.351612	0.175806	0.0502302	144.167	97.6667	64	57.25	30.3333	27.2527	18.4625	12.0983	10.8223	5.73409	529	66.4295
118	1020622	2	11.4167	1	1	83.75	450	120	142.583	796.333		5
119	1020623	2	11.5833	2	1	83.45	450	93.45	100.2	727.1	752.5	1	18.4	10.2	5	1.4	1	2.45333	1.36	0.666667	0.186667	0.133333	53.6	68.85	70.95	32.7	35.25	17.2708	22.1846	22.8613	10.5365	11.3581	310.35	68.9667
119	1020623	2	11.5833	2	1	83.45	450	93.45	100.2	727.1	752.5	2	3.6	2.4	1.2	0.2	0.2	2.3114	1.54093	0.770466	0.128411	0.128411	11.25	18	17.55	4.2	7	16.7286	26.7658	26.0967	6.24535	10.4089	67.25	71.9636
119	1020623	2	11.5833	2	1	83.45	450	93.45	100.2	727.1	752.5	3	4.8	2.2	2	0.2	0	2.87425	1.31737	1.1976	0.11976	0	16.25	13.85	31.1	4.5	0	21.5232	18.3444	41.1921	5.96026	0	75.5	75.3493
119	1020623	2	11.5833	2	1	83.45	450	93.45	100.2	727.1	752.5	4	32	16.4	8.4	1.8	1.2	2.64063	1.35332	0.693165	0.148535	0.0990235	96.4	111.7	121.85	41.4	42.25	19.4003	22.4794	24.522	8.33166	8.50272	496.9	68.34
119	1020623	2	11.5833	2	1	83.45	450	93.45	100.2	727.1	752.5	5	46	22	8	0.5	1	3.66777	1.75415	0.637874	0.0398671	0.0797342	144.5	146	106.375	13.125	38.375	26.4048	26.6788	19.4381	2.39836	7.01233	547.25	72.7243
120	1020624	2	11.5	1	1	72.75	450	120	180.833	823.583	543.75	1	27.3333	10	2.66667	0	0.333333	3.64444	1.33333	0.355556	0	0.0444444	86.6667	64.3333	39.8333	0	10.3333	30.5164	22.6526	14.0258	0	3.6385	284	63.1111
120	1020624	2	11.5	1	1	72.75	450	120	180.833	823.583	543.75	2	5.66667	1.66667	0.666667	0	0	2.83333	0.833333	0.333333	0	0	15.6667	11.75	7.33333	0	0	24.4473	18.3355	11.4434	0	0	64.0833	53.4028
120	1020624	2	11.5	1	1	72.75	450	120	180.833	823.583	543.75	3	6.66667	4.33333	1.33333	0	0	2.21198	1.43779	0.442396	0	0	20	31.3333	19.8333	0	0	19.7694	30.972	19.6046	0	0	101.167	55.9447
120	1020624	2	11.5	1	1	72.75	450	120	180.833	823.583	543.75	4	43	17.6667	5	0	0.333333	3.13265	1.28706	0.364262	0	0.0242841	132.667	119.917	70.5	0	10.3333	26.9648	24.3733	14.3293	0	2.10027	492	59.7389
120	1020624	2	11.5	1	1	72.75	450	120	180.833	823.583	543.75	5	20	14	3	2	0	2.2069	1.54483	0.331034	0.22069	0	60.25	96.75	52.5	53.25	0	17.2389	27.6824	15.0215	15.2361	0	349.5	64.2759
121	1020626	2	11.75	1	1	90.5	450	90.25	42.625	673.375		1	15.5	11	3.5	1	1.5	2.06667	1.46667	0.466667	0.133333	0.2	49.5	71.5	50.5	26.25	62.5	15.8654	22.9167	16.1859	8.41346	20.0321	312	69.3333
121	1020626	2	11.75	1	1	90.5	450	90.25	42.625	673.375		2	7	2.5	0	0	0.5	4.65374	1.66205	0	0	0.33241	21.625	14.875	0	0	21.375	32.0965	22.0779	0	0	31.7254	67.375	74.6537
121	1020626	2	11.75	1	1	90.5	450	90.25	42.625	673.375		3	1.5	0.5	0	0	0	2.11144	0.703812	0	0	0	3.5	2.75	0	0	0	21.5385	16.9231	0	0	0	16.25	38.1232
121	1020626	2	11.75	1	1	90.5	450	90.25	42.625	673.375		4	29.5	16.5	4.5	1	2	2.62855	1.47021	0.400965	0.0891034	0.178207	91.5	104.125	62	26.25	83.875	20.0768	22.847	13.6039	5.75974	18.4037	455.75	67.6815
121	1020626	2	11.75	1	1	90.5	450	90.25	42.625	673.375		5
122	1020627	2	11.5	1	1	113.15	450	120	225.1	911.75	842.25	1	26.6	6.6	4.4	0.6	0.2	3.54667	0.88	0.586667	0.08	0.0266667	80.65	47.9	63.3	13.4	7.05	26.9868	16.0281	21.1812	4.48385	2.35904	298.85	66.4111
122	1020627	2	11.5	1	1	113.15	450	120	225.1	911.75	842.25	2	7	2.8	1.2	0.2	0	3.5	1.4	0.6	0.1	0	22.1	19.9	17.55	5.6	0	27.0336	24.3425	21.4679	6.85015	0	81.75	68.125
122	1020627	2	11.5	1	1	113.15	450	120	225.1	911.75	842.25	3	11.4	7	1.8	0.6	0.2	3.03865	1.86584	0.479787	0.159929	0.0533096	33.35	47.25	24.95	13	7.85	20.9091	29.6238	15.6426	8.15047	4.92163	159.5	70.8574
122	1020627	2	11.5	1	1	113.15	450	120	225.1	911.75	842.25	4	53.4	17.6	8.2	1.6	0.4	3.51412	1.15821	0.539622	0.105292	0.026323	161.45	123.15	116.4	37.2	14.9	26.3656	20.111	19.0087	6.07496	2.43325	612.35	67.162
122	1020627	2	11.5	1	1	113.15	450	120	225.1	911.75	842.25	5	40.5	15.5	9.5	0	1	2.88513	1.10419	0.676759	0	0.0712378	110.75	116.5	128	0	36.125	20.7543	21.8318	23.9869	0	6.76974	533.625	63.3571
123	1020628	2	11.4167	1	1	96	450	120	207.6	884.9	726.125	1	31.6	9.2	3.4	0	0.2	4.21333	1.22667	0.453333	0	0.0266667	98.35	64.95	45.6	0	7.2	33.9138	22.3966	15.7241	0	2.48276	290	64.4444
123	1020628	2	11.4167	1	1	96	450	120	207.6	884.9	726.125	2	7.4	2.4	0.2	0	0	3.7	1.2	0.1	0	0	22.25	19.25	2	0	0	31.0321	26.848	2.7894	0	0	71.7	59.75
123	1020628	2	11.4167	1	1	96	450	120	207.6	884.9	726.125	3	13.4	3	1.8	0	0	3.87283	0.867052	0.520231	0	0	40.2	21.6	23.2	0	0	31.284	16.8093	18.0545	0	0	128.5	61.8979
123	1020628	2	11.4167	1	1	96	450	120	207.6	884.9	726.125	4	57	16	6.6	0.4	0.4	3.86484	1.08487	0.447508	0.0271217	0.0271217	173.25	116	88.55	8.8	15.35	30.5906	20.482	15.6352	1.55381	2.71034	566.35	64.0016
123	1020628	2	11.4167	1	1	96	450	120	207.6	884.9	726.125	5	38.5	15.5	4	0.5	0	3.18127	1.28077	0.330522	0.0413152	0	111.375	102.25	50.625	13.625	0	25.4136	23.3314	11.5516	3.10896	0	438.25	60.3546
124	1020630	2	12.6667	1	1	71.125	450	89.75	174.438	796.438	746	1	18.25	9.25	5.5	0.25	0.75	2.43333	1.23333	0.733333	0.0333333	0.1	55.125	62.875	74.9375	6.75	29	19.1531	21.8458	26.0369	2.34528	10.076	287.812	63.9583
124	1020630	2	12.6667	1	1	71.125	450	89.75	174.438	796.438	746	2	4.75	1	0.5	0	0.25	3.17549	0.668524	0.334262	0	0.167131	15.0625	6.6875	7	0	9.875	28.6564	12.7229	13.3175	0	18.7872	52.5625	58.5655
124	1020630	2	12.6667	1	1	71.125	450	89.75	174.438	796.438	746	3	9	5	1.5	0	0.5	3.09566	1.71981	0.515944	0	0.171981	27.625	34.9375	19.0625	0	18.5	22.012	27.8386	15.1892	0	14.741	125.5	71.9455
124	1020630	2	12.6667	1	1	71.125	450	89.75	174.438	796.438	746	4	34.5	16.5	8.25	0.5	1.75	2.59907	1.24304	0.621518	0.0376677	0.131837	105.062	114.312	111.562	12.4375	67.1875	20.2286	22.0096	21.4801	2.39471	12.9362	519.375	65.2123
124	1020630	2	12.6667	1	1	71.125	450	89.75	174.438	796.438	746	5	39	13	6.5	0.5	0.5	3.13673	1.04558	0.522788	0.0402145	0.0402145	128.75	88.125	77.375	14.25	17.125	29.4202	20.1371	17.6807	3.25621	3.91317	437.625	58.6629
125	1020631	2	11.8333	1	1	98.5625	450	120	218.25	887.062	728.125	1	27	11.75	3.5	0.25	0.25	3.6	1.56667	0.466667	0.0333333	0.0333333	84.6875	76.75	49.625	5.625	8.75	28.8298	26.1277	16.8936	1.91489	2.97872	293.75	65.2778
125	1020631	2	11.8333	1	1	98.5625	450	120	218.25	887.062	728.125	2	7.5	1.5	0.75	0	0	3.75	0.75	0.375	0	0	21.5625	9.9375	9.0625	0	0	27.6221	12.7302	11.6093	0	0	78.0625	65.0521
125	1020631	2	11.8333	1	1	98.5625	450	120	218.25	887.062	728.125	3	15.5	5.5	1.5	0	0	4.26117	1.51203	0.412371	0	0	47.375	40.375	19.9375	0	0	33.525	28.5714	14.1088	0	0	141.312	64.748
125	1020631	2	11.8333	1	1	98.5625	450	120	218.25	887.062	728.125	4	56	19.5	6.25	0.25	0.25	3.78778	1.31896	0.422744	0.0169097	0.0169097	172.188	132.188	86.125	5.625	8.75	30.2814	23.2469	15.1462	0.989228	1.5388	568.625	64.102
125	1020631	2	11.8333	1	1	98.5625	450	120	218.25	887.062	728.125	5	48	13.5	4.5	1	0	3.95536	1.11245	0.370815	0.0824034	0	146.375	90.375	51.875	25.5	0	33.2104	20.5048	11.7697	5.78559	0	440.75	60.5322
126	1020632	2	10.9167	2	1	80.25	450	120	208	858.25	805.625	1	24.5	7.5	5.25	0.25	0.25	3.26667	1	0.7	0.0333333	0.0333333	71.1875	50.25	70.0625	5.875	9.9375	24.989	17.6393	24.5941	2.06231	3.48837	284.875	63.3056
126	1020632	2	10.9167	2	1	80.25	450	120	208	858.25	805.625	2	4.75	2.75	1.25	0	0	2.375	1.375	0.625	0	0	16.3125	17.5	16.6875	0	0	23.989	25.7353	24.5404	0	0	68	56.6667
126	1020632	2	10.9167	2	1	80.25	450	120	208	858.25	805.625	3	8.5	5.75	1.75	0.5	0.25	2.45192	1.65865	0.504808	0.144231	0.0721154	27.75	38.4375	20.9375	11.5	13.125	19.1627	26.5429	14.4584	7.9413	9.06344	144.812	69.6214
126	1020632	2	10.9167	2	1	80.25	450	120	208	858.25	805.625	4	43.25	17	9.25	0.75	0.5	3.02359	1.18846	0.646665	0.0524323	0.0349548	131.188	112.062	119.625	17.375	23.0625	23.9475	20.4564	21.8369	3.17171	4.20993	547.812	63.829
126	1020632	2	10.9167	2	1	80.25	450	120	208	858.25	805.625	5	35.5	9.5	1	0	0.5	2.64391	0.707525	0.0744763	0	0.0372382	105.625	60.875	15	0	19.375	29.4015	16.945	4.17537	0	5.39318	359.25	44.5927
127	1020633	2	12.1667	1	1	91	450	120	178.35	853	751.875	1	29.8	7.6	3.8	0.4	0.6	3.97333	1.01333	0.506667	0.0533333	0.08	90.35	49.65	53	11.3	19.75	30.8099	16.9309	18.0733	3.85337	6.73487	293.25	65.1667
127	1020633	2	12.1667	1	1	91	450	120	178.35	853	751.875	2	5.2	2	0.4	0	0	2.6	1	0.2	0	0	15.85	14.45	6	0	0	26.6387	24.2857	10.084	0	0	59.5	49.5833
127	1020633	2	12.1667	1	1	91	450	120	178.35	853	751.875	3	12.2	4.4	1.4	0	0.2	4.10429	1.48024	0.470984	0	0.0672834	39	27.8	17.85	0	9.6	31.6687	22.5741	14.4945	0	7.79537	123.15	69.0496
127	1020633	2	12.1667	1	1	91	450	120	178.35	853	751.875	4	52	15.4	5.6	0.4	1.2	3.65768	1.08324	0.393904	0.028136	0.084408	159.1	101.4	76.85	11.3	50.15	29.4985	18.8004	14.2486	2.09511	9.29823	539.35	63.2298
127	1020633	2	12.1667	1	1	91	450	120	178.35	853	751.875	5	55	13.5	2	1.5	0	4.38903	1.07731	0.159601	0.119701	0	164.25	94.125	28	36.875	0	34.4701	19.7534	5.87618	7.73872	0	476.5	63.3749
128	1020634	2	11.25	1	1	72.05	450	120	199.25	841.4	672.875	1	24.4	7.2	3.6	0.8	1	3.25333	0.96	0.48	0.106667	0.133333	72.8	49.8	51.35	20.8	45.35	22.9581	15.7048	16.1936	6.55944	14.3015	317.1	70.4667
128	1020634	2	11.25	1	1	72.05	450	120	199.25	841.4	672.875	2	3.6	3	0.6	1	0.4	1.8	1.5	0.3	0.5	0.2	12.15	20.75	7.8	22.65	12.2	13.0086	22.2163	8.35118	24.2505	13.0621	93.4	77.8333
128	1020634	2	11.25	1	1	72.05	450	120	199.25	841.4	672.875	3	9.8	3	3	0	0.8	2.95107	0.903388	0.903388	0	0.240903	28.85	21.65	42.4	0	34.9	19.3235	14.501	28.3992	0	23.3758	149.3	74.931
128	1020634	2	11.25	1	1	72.05	450	120	199.25	841.4	672.875	4	42.8	14.6	7.2	1.8	2.2	3.05206	1.04112	0.51343	0.128357	0.156881	129.4	100.45	101.55	43.45	92.45	21.5469	16.7263	16.9095	7.23503	15.3942	600.55	71.3751
128	1020634	2	11.25	1	1	72.05	450	120	199.25	841.4	672.875	5	43.5	9.5	4	1.5	1	3.87888	0.847111	0.356678	0.133754	0.0891696	128.625	64.25	50	36.625	31	27.9772	13.975	10.8755	7.96629	6.74279	459.75	68.3262
129	1020635	2	11.5833	1	1	109.5	450	120	218.667	910.75	594.75	1	27	8	4	0.333333	0	3.6	1.06667	0.533333	0.0444444	0	78.75	56.1667	49.8333	8.08333	0	29.2389	20.854	18.5025	3.00124	0	269.333	59.8519
129	1020635	2	11.5833	1	1	109.5	450	120	218.667	910.75	594.75	2	11.3333	2.33333	0.333333	0	0	5.66667	1.16667	0.166667	0	0	34.0833	15.5833	3.33333	0	0	44.0733	20.1509	4.31034	0	0	77.3333	64.4444
129	1020635	2	11.5833	1	1	109.5	450	120	218.667	910.75	594.75	3	14.3333	3.66667	1.33333	0.333333	0	3.93293	1.0061	0.365854	0.0914634	0	45.3333	24.5833	20.6667	6.66667	0	32.4389	17.5909	14.7883	4.77042	0	139.75	63.9101
129	1020635	2	11.5833	1	1	109.5	450	120	218.667	910.75	594.75	4	63.6667	16.3333	6.33333	0.666667	0	4.19435	1.07604	0.417239	0.0439198	0	188.667	113.083	81.5	14.75	0	33.6055	20.1425	14.5168	2.62728	0	561.417	61.6433
129	1020635	2	11.5833	1	1	109.5	450	120	218.667	910.75	594.75	5	18	9	2	1	0	1.81589	0.907945	0.201765	0.100883	0	54.75	59	30.25	25.5	0	19.5886	21.1091	10.8229	9.12343	0	279.5	46.9945
130	1020636	2	12	1	1	64.8125	450	120	193	833.25	773.75	1	21.25	8	4.5	1.25	0.5	2.83333	1.06667	0.6	0.166667	0.0666667	63.5	56.3125	64.375	32.4375	16.9375	21.6816	19.2275	21.9804	11.0755	5.78318	292.875	65.0833
130	1020636	2	12	1	1	64.8125	450	120	193	833.25	773.75	2	7	1.5	0.5	0	0	3.5	0.75	0.25	0	0	21.3125	8.6875	7.3125	0	0	31.1416	12.6941	10.6849	0	0	68.4375	57.0312
130	1020636	2	12	1	1	64.8125	450	120	193	833.25	773.75	3	8.5	3	1.25	0	0	2.64249	0.932642	0.388601	0	0	24.5625	20	17.875	0	0	22.7826	18.5507	16.5797	0	0	107.812	55.8614
130	1020636	2	12	1	1	64.8125	450	120	193	833.25	773.75	4	40	13.5	7	1.25	0.5	2.88029	0.972097	0.50405	0.090009	0.0360036	118.938	90.8125	98.9375	32.4375	16.9375	23.5374	17.9716	19.5795	6.41929	3.35189	505.312	60.6436
130	1020636	2	12	1	1	64.8125	450	120	193	833.25	773.75	5	48	10	2	1	0	3.72213	0.775444	0.155089	0.0775444	0	140.625	71	25.875	22.375	0	34.1219	17.2278	6.27843	5.42918	0	412.125	53.2633
131	1020638	2	10.75	1	1	83.15	450	120	159.6	819.35	775.5	1	30.2	7.8	0.8	0.2	0.2	4.02667	1.04	0.106667	0.0266667	0.0266667	90.55	48.85	11.5	4.1	7.2	33.9902	18.3371	4.31682	1.53904	2.7027	266.4	59.2
131	1020638	2	10.75	1	1	83.15	450	120	159.6	819.35	775.5	2	6.8	1.2	0.2	0	0	3.4	0.6	0.1	0	0	20.5	7.95	3.05	0	0	34.8048	13.4975	5.17827	0	0	58.9	49.0833
131	1020638	2	10.75	1	1	83.15	450	120	159.6	819.35	775.5	3	4.2	1.6	2	0.2	0.2	1.57895	0.601504	0.75188	0.075188	0.075188	13.65	10.85	28.95	4.4	18.55	13.4284	10.6739	28.4801	4.32858	18.2489	101.65	63.6905
131	1020638	2	10.75	1	1	83.15	450	120	159.6	819.35	775.5	4	45.2	11.4	3.2	0.4	0.6	3.30994	0.834808	0.234332	0.0292915	0.0439373	136.35	73.45	45.55	8.5	32.6	28.8053	15.5171	9.6229	1.79571	6.88708	473.35	57.7714
131	1020638	2	10.75	1	1	83.15	450	120	159.6	819.35	775.5	5	34.5	8.5	2	0	0	2.66925	0.65764	0.154739	0	0	95.5	56.375	25	0	0	27.1403	16.0213	7.1048	0	0	351.875	45.374
132	1020639	2	11.0833	2	1	58.75	450	113.55	87.75	710.3		1	25	7.4	3.2	0.8	0.4	3.33333	0.986667	0.426667	0.106667	0.0533333	76.3	50.55	42.2	18.8	16.1	27.3134	18.0956	15.1065	6.72991	5.76338	279.35	62.0778
132	1020639	2	11.0833	2	1	58.75	450	113.55	87.75	710.3		2	10.2	2.8	0.6	0	0	5.3897	1.47952	0.317041	0	0	32.55	21.55	6.75	0	0	39.3116	26.0266	8.15217	0	0	82.8	72.9194
132	1020639	2	11.0833	2	1	58.75	450	113.55	87.75	710.3		3	6.2	2	0.6	0.2	0.4	4.23932	1.36752	0.410256	0.136752	0.273504	19.35	13.2	6.15	6	12.35	30.6413	20.9026	9.73872	9.50119	19.5566	63.15	71.9658
132	1020639	2	11.0833	2	1	58.75	450	113.55	87.75	710.3		4	45.6	12.8	4.8	1	0.8	3.85189	1.08123	0.405462	0.0844714	0.0675771	142	88.85	60.3	24.8	28.45	30.7659	19.2504	13.0647	5.3732	6.16401	461.55	64.9796
132	1020639	2	11.0833	2	1	58.75	450	113.55	87.75	710.3		5
133	1020640	2	11.9167	2	1	138	450	120	240	1391	1408.12	1	24.6	11.6	4.2	1.2	0.6	3.28	1.54667	0.56	0.16	0.08	75.35	76.65	58.15	27.75	18.9	25.1965	25.6312	19.4449	9.27938	6.32001	299.05	66.4556
133	1020640	2	11.9167	2	1	138	450	120	240	1391	1408.12	2	10.2	2.6	0.4	0	0	5.1	1.3	0.2	0	0	29.1	19.45	4.35	0	0	36.6268	24.4808	5.47514	0	0	79.45	66.2083
133	1020640	2	11.9167	2	1	138	450	120	240	1391	1408.12	3	12.4	4	1.6	0.2	0	3.1	1	0.4	0.05	0	36.85	28.55	21.25	4.2	0	22.2256	17.2195	12.8166	2.53317	0	165.8	69.0833
133	1020640	2	11.9167	2	1	138	450	120	240	1391	1408.12	4	67.6	28	13.4	3.4	5.4	2.91589	1.20776	0.578001	0.146657	0.232926	205.7	194.45	184.15	81.9	229.75	19.3865	18.3262	17.3554	7.71877	21.6531	1061.05	76.2797
133	1020640	2	11.9167	2	1	138	450	120	240	1391	1408.12	5	74	29	11.5	4	6.5	3.15313	1.23569	0.490013	0.170439	0.276964	230.375	202.75	162	94.875	271.25	20.5028	18.0443	14.4176	8.44365	24.1406	1123.62	79.7958
134	1020641	2	11.3333	1	1							1
134	1020641	2	11.3333	1	1							2
134	1020641	2	11.3333	1	1							3
134	1020641	2	11.3333	1	1							4
134	1020641	2	11.3333	1	1							5
135	1020642	2	11.1667	1	1	74.875	450	120	187.938	832.812	797.5	1	33.25	6.75	1.25	0	0.25	4.43333	0.9	0.166667	0	0.0333333	95.5	44.25	17.9375	0	8	33.7009	15.6154	6.32995	0	2.82311	283.375	62.9722
135	1020642	2	11.1667	1	1	74.875	450	120	187.938	832.812	797.5	2	6	2.25	0.75	0	0	3	1.125	0.375	0	0	19.1875	15.125	11.3125	0	0	26.5801	20.9524	15.671	0	0	72.1875	60.1562
135	1020642	2	11.1667	1	1	74.875	450	120	187.938	832.812	797.5	3	11	2	0.5	0	0	3.51181	0.63851	0.159628	0	0	32.5625	12.25	6	0	0	33.2907	12.524	6.13419	0	0	97.8125	52.0452
135	1020642	2	11.1667	1	1	74.875	450	120	187.938	832.812	797.5	4	56.25	12.5	2.75	0	0.25	4.05253	0.900563	0.198124	0	0.0180113	165.375	82.25	37.875	0	8	32.9925	16.409	7.55611	0	1.59601	501.25	60.1876
135	1020642	2	11.1667	1	1	74.875	450	120	187.938	832.812	797.5	5	46.5	9.5	4	0.5	0	3.49843	0.714734	0.30094	0.0376176	0	131.375	63.125	53.875	10.25	0	29.589	14.2173	12.134	2.30856	0	444	55.674
136	1020643	2	10.75	2	1	93.0833	450	109.917	139.25	792.667		1	25.3333	5.33333	1.33333	0	0	3.37778	0.711111	0.177778	0	0	71	33.6667	21	0	0	28.7741	13.644	8.51064	0	0	246.75	54.8333
136	1020643	2	10.75	2	1	93.0833	450	109.917	139.25	792.667		2	7	1.66667	0.666667	0	0	3.82108	0.90978	0.363912	0	0	22.1667	11.6667	10.1667	0	0	32.1645	16.9287	14.7521	0	0	68.9167	62.699
136	1020643	2	10.75	2	1	93.0833	450	109.917	139.25	792.667		3	4.66667	1	0.666667	0	0.333333	2.01077	0.43088	0.287253	0	0.143627	13.5	7.66667	9.16667	0	13.3333	18.3258	10.4072	12.4434	0	18.0995	73.6667	52.9025
136	1020643	2	10.75	2	1	93.0833	450	109.917	139.25	792.667		4	39.3333	10	2.66667	0.333333	0.333333	2.97729	0.756939	0.20185	0.0252313	0.0252313	114.167	68.5833	40.3333	8.58333	13.3333	25.8637	15.5371	9.13725	1.9445	3.02058	441.417	55.6875
136	1020643	2	10.75	2	1	93.0833	450	109.917	139.25	792.667		5
137	1020644	2	11.3333	1	1	107.15	450	120	170.8	847.95	714.75	1	23.8	9.4	3.2	0.8	0.2	3.17333	1.25333	0.426667	0.106667	0.0266667	71.85	60.75	44.2	21.05	7.65	25.3305	21.4172	15.5826	7.42112	2.69699	283.65	63.0333
137	1020644	2	11.3333	1	1	107.15	450	120	170.8	847.95	714.75	2	8	2	0.4	0.2	0	4	1	0.2	0.1	0	24.35	12.1	4.95	4.15	0	34.417	17.1025	6.99647	5.86572	0	70.75	58.9583
137	1020644	2	11.3333	1	1	107.15	450	120	170.8	847.95	714.75	3	8.6	1.8	0	0	0	3.02108	0.632318	0	0	0	24.75	12.8	0	0	0	30.9182	15.99	0	0	0	80.05	46.8677
137	1020644	2	11.3333	1	1	107.15	450	120	170.8	847.95	714.75	4	45.6	15	4.4	1	0.4	3.22661	1.06138	0.311339	0.0707589	0.0283036	134.7	98.2	60.15	25.2	18.6	26.7129	19.4745	11.9286	4.99752	3.68865	504.25	59.4669
137	1020644	2	11.3333	1	1	107.15	450	120	170.8	847.95	714.75	5	32.5	5.5	1.5	0	0	2.72823	0.4617	0.125918	0	0	96.875	35.5	18.25	0	0	29.7619	10.9063	5.60676	0	0	325.5	45.5404
138	1020645	2	11.5	1	1	74.9	450	120	233.25	908	779.25	1	32.8	12.8	4.8	0.6	0.2	4.37333	1.70667	0.64	0.08	0.0266667	101.4	88.75	63.55	14.35	7.35	29.8016	26.0838	18.6774	4.21749	2.16018	340.25	75.6111
138	1020645	2	11.5	1	1	74.9	450	120	233.25	908	779.25	2	8.8	4.2	0.8	0	0	4.4	2.1	0.4	0	0	28.1	29.4	9.3	0	0	30.6434	32.0611	10.1418	0	0	91.7	76.4167
138	1020645	2	11.5	1	1	74.9	450	120	233.25	908	779.25	3	11.4	7.6	3.6	1	0.8	2.93248	1.95498	0.926045	0.257235	0.205788	34.05	56.4	47.45	25.7	27.5	17.1235	28.3631	23.8622	12.9243	13.8295	198.85	85.2519
138	1020645	2	11.5	1	1	74.9	450	120	233.25	908	779.25	4	60.6	27.2	9.8	1.6	1	4.00441	1.79736	0.647577	0.105727	0.0660793	186.9	190.9	128.35	40.05	34.85	26.6543	27.2248	18.3043	5.71164	4.97005	701.2	77.2247
138	1020645	2	11.5	1	1	74.9	450	120	233.25	908	779.25	5	42.5	15.5	4	0	0	3.27238	1.19346	0.307988	0	0	128.875	104.875	47.625	0	0	27.8122	22.6329	10.2779	0	0	463.375	59.4642
139	1020646	2	11.1667	2	1	71.1	450	120	237.55	933.05	796.5	1	26.6	9.8	2.8	0.6	0.4	3.54667	1.30667	0.373333	0.08	0.0533333	79.85	62.4	38.3	12.15	16	27.2061	21.2606	13.0494	4.13969	5.45145	293.5	65.2222
139	1020646	2	11.1667	2	1	71.1	450	120	237.55	933.05	796.5	2	7.8	1.2	0.2	0	0	3.9	0.6	0.1	0	0	22.6	7.25	2.3	0	0	33.7565	10.829	3.4354	0	0	66.95	55.7917
139	1020646	2	11.1667	2	1	71.1	450	120	237.55	933.05	796.5	3	17	5.8	0.6	0	0	4.29383	1.46495	0.151547	0	0	51.2	39.55	6.7	0	0	32.01	24.7265	4.18881	0	0	159.95	67.3332
139	1020646	2	11.1667	2	1	71.1	450	120	237.55	933.05	796.5	4	58.2	18.8	4.2	0.6	0.6	3.74256	1.20894	0.270082	0.0385831	0.0385831	173	123.05	54.7	12.15	26.3	29.4343	20.9358	9.30668	2.06721	4.47469	587.75	62.9923
139	1020646	2	11.1667	2	1	71.1	450	120	237.55	933.05	796.5	5	49	11	4	1.5	0	3.69115	0.828625	0.301318	0.112994	0	144.875	78	51.375	35.375	0	29.5588	15.9143	10.482	7.21755	0	490.125	61.5348
140	1020647	2	11.5	1	1	89.65	449.15	107.75	156.5	803.1	622.75	1	32.6	7.8	3.2	0	0.2	4.35489	1.04197	0.427474	0	0.0267171	98.05	54.2	42.95	0	7	33.4015	18.4636	14.6312	0	2.3846	293.55	65.3568
140	1020647	2	11.5	1	1	89.65	449.15	107.75	156.5	803.1	622.75	2	6.2	1.4	0.8	0	0	3.45244	0.779582	0.445476	0	0	19.6	10.3	9.7	0	0	31.7666	16.6937	15.7212	0	0	61.7	57.2622
140	1020647	2	11.5	1	1	89.65	449.15	107.75	156.5	803.1	622.75	3	7.2	2.2	1.2	0.2	0.4	2.76038	0.84345	0.460064	0.0766773	0.153355	21.05	13.95	20.1	5.25	21.65	20.1725	13.3685	19.2621	5.03115	20.7475	104.35	66.6773
140	1020647	2	11.5	1	1	89.65	449.15	107.75	156.5	803.1	622.75	4	52.4	12	5.6	0.2	0.6	3.91483	0.896526	0.418379	0.0149421	0.0448263	157.9	82.35	79.15	5.25	28.65	30.6305	15.9748	15.354	1.01843	5.55771	515.5	64.1888
140	1020647	2	11.5	1	1	89.65	449.15	107.75	156.5	803.1	622.75	5	28.5	10.5	4	1	0	2.74589	1.01164	0.385387	0.0963468	0	89.625	73.875	51.375	21.25	0	24.784	20.4286	14.2067	5.87625	0	361.625	58.069
141	1020651	2	11.25	1	1	86.6875	395.562	120	179.875	842.438	736.25	1	24.75	9.75	2	0.5	0.25	3.75415	1.47891	0.303365	0.0758414	0.0379207	75.375	64	27.25	13	8.3125	28.7759	24.4333	10.4032	4.96302	3.17347	261.938	66.219
141	1020651	2	11.25	1	1	86.6875	395.562	120	179.875	842.438	736.25	2	7.25	1.75	0.5	0.25	0	3.625	0.875	0.25	0.125	0	21.375	12.3125	6.75	5.5	0	30.7831	17.7318	9.72097	7.92079	0	69.4375	57.8646
141	1020651	2	11.25	1	1	86.6875	395.562	120	179.875	842.438	736.25	3	10.5	3	1	0	0.25	3.50243	1.00069	0.333565	0	0.0833912	30.125	22.9375	11.0625	0	10.0625	26.6298	20.2762	9.77901	0	8.89503	113.125	62.8909
141	1020651	2	11.25	1	1	86.6875	395.562	120	179.875	842.438	736.25	4	47.25	15.5	4.5	1	2.25	3.36523	1.10394	0.320499	0.0712219	0.160249	140.812	105.938	59.25	24.375	89.5625	25.05	18.8459	10.5404	4.33622	15.9328	562.125	66.726
141	1020651	2	11.25	1	1	86.6875	395.562	120	179.875	842.438	736.25	5	38.5	9.5	2.5	1.5	0	3.13752	0.774194	0.203735	0.122241	0	115.125	69	34.625	35.75	0	27.509	16.4875	8.2736	8.54241	0	418.5	56.8421
142	1020652	2	11	1	1	64.85	406.25	120	207.2	804.45	787.75	1	21.6	5.8	4.4	0.8	0.6	3.19015	0.856615	0.649846	0.118154	0.0886154	65.9	40.55	60.2	21.7	30.1	22.9737	14.1363	20.9866	7.56493	10.4933	286.85	70.6092
142	1020652	2	11	1	1	64.85	406.25	120	207.2	804.45	787.75	2	7.2	3	0.4	0.2	0.2	3.6	1.5	0.2	0.1	0.1	22.55	20.3	5.35	4.9	10.85	25.9047	23.3199	6.14589	5.62895	12.4641	87.05	72.5417
142	1020652	2	11	1	1	64.85	406.25	120	207.2	804.45	787.75	3	13.8	3.2	2	0.2	0.8	3.99614	0.926641	0.579151	0.0579151	0.23166	40.4	22	25.8	4.65	32.7	26.9154	14.6569	17.1885	3.09793	21.7855	150.1	72.4421
142	1020652	2	11	1	1	64.85	406.25	120	207.2	804.45	787.75	4	45.2	12.4	7	1.8	1.8	3.37125	0.924855	0.522096	0.134253	0.134253	136.35	85.2	93.55	45.45	79.9	23.8499	14.9029	16.3635	7.94997	13.9759	571.7	71.0672
142	1020652	2	11	1	1	64.85	406.25	120	207.2	804.45	787.75	5	53	15	4.5	0	1.5	4.03681	1.14249	0.342748	0	0.114249	160.75	99.375	58.875	0	52	29.9488	18.5142	10.9688	0	9.68794	536.75	68.1371
143	1020653	2	10.9167	1	1	80.3125	450	120	183.188	833.5	885.875	1	22.5	8.25	3.5	1	1.5	3	1.1	0.466667	0.133333	0.2	68.75	55.4375	48.625	25	65.375	20.665	16.6635	14.6158	7.51456	19.6506	332.688	73.9306
143	1020653	2	10.9167	1	1	80.3125	450	120	183.188	833.5	885.875	2	6.5	1.5	1.25	0	0	3.25	0.75	0.625	0	0	18.8125	13.5	16.75	0	0	29.3945	21.0938	26.1719	0	0	64	53.3333
143	1020653	2	10.9167	1	1	80.3125	450	120	183.188	833.5	885.875	3	13	4.5	0.75	0.25	0	4.25793	1.4739	0.24565	0.0818833	0	38.1875	31.25	8.4375	6.5	0	31.7733	26.001	7.02028	5.40822	0	120.188	65.609
143	1020653	2	10.9167	1	1	80.3125	450	120	183.188	833.5	885.875	4	44.5	15.25	5.5	1.25	1.5	3.20336	1.09778	0.395921	0.089982	0.107978	132.562	107.188	73.8125	31.5	65.375	23.7248	19.1834	13.2103	5.63758	11.7002	558.75	67.0366
143	1020653	2	10.9167	1	1	80.3125	450	120	183.188	833.5	885.875	5	49	23	10.5	3.5	1	3.31875	1.55778	0.711161	0.237054	0.0677296	158.625	157.875	153.875	81.25	51.5	22.4761	22.3698	21.803	11.5126	7.2972	705.75	79.667
144	1020654	2	11.5833	2	1	67.375	395.312	120	227.062	844.188	650.25	1	24.5	6.75	2	0.5	0.25	3.71858	1.02451	0.303557	0.0758893	0.0379447	71.625	45.875	25.125	11.875	8.5	29.2422	18.7293	10.2577	4.84818	3.47027	244.938	61.9605
144	1020654	2	11.5833	2	1	67.375	395.312	120	227.062	844.188	650.25	2	7.5	3	0.25	0	0.25	3.75	1.5	0.125	0	0.125	23.875	21.0625	3.25	0	8.8125	31.1075	27.443	4.23453	0	11.4821	76.75	63.9583
144	1020654	2	11.5833	2	1	67.375	395.312	120	227.062	844.188	650.25	3	14	3.5	1.25	0.25	0	3.69942	0.924855	0.330306	0.0660611	0	41.5	24.875	14.625	5.0625	0	28.3882	17.0158	10.0043	3.46302	0	146.188	64.3821
144	1020654	2	11.5833	2	1	67.375	395.312	120	227.062	844.188	650.25	4	49.25	13.75	4.25	0.75	1.25	3.50041	0.977271	0.302066	0.0533057	0.0888428	146	94.8125	54.125	16.9375	48.5625	27.5895	17.9166	10.2279	3.20066	9.1768	529.188	62.686
144	1020654	2	11.5833	2	1	67.375	395.312	120	227.062	844.188	650.25	5	32	13	4	0	0	2.95271	1.19954	0.369089	0	0	98.5	80.5	48.5	0	0	27.0048	22.0699	13.2968	0	0	364.75	56.0938
145	1020656	2	10.9167	1	1	68.25	377.167	120	185.417	751.083		1	25	4.66667	1.66667	0	0	3.97702	0.742377	0.265135	0	0	73	28.9167	18.1667	0	0	34.4882	13.6614	8.58268	0	0	211.667	56.1202
145	1020656	2	10.9167	1	1	68.25	377.167	120	185.417	751.083		2	7.66667	0.333333	0	0	0	3.83333	0.166667	0	0	0	22.1667	3.16667	0	0	0	37.8917	5.41311	0	0	0	58.5	48.75
145	1020656	2	10.9167	1	1	68.25	377.167	120	185.417	751.083		3	8	3	0.333333	0.333333	0	2.58876	0.970786	0.107865	0.107865	0	23.75	19.1667	5.16667	6.75	0	24.8258	20.0348	5.4007	7.05575	0	95.6667	51.5955
145	1020656	2	10.9167	1	1	68.25	377.167	120	185.417	751.083		4	46	9	2.66667	0.333333	0.333333	3.67469	0.718962	0.213026	0.0266282	0.0266282	133.417	57.1667	33.3333	6.75	10.4167	32.3696	13.8698	8.08734	1.63769	2.52729	412.167	54.8763
145	1020656	2	10.9167	1	1	68.25	377.167	120	185.417	751.083		5
146	1020657	2	11.5	2	1	64.75	430.65	120	226.65	844.55	817.875	1	20.8	9.6	4	1	0.6	2.89794	1.33751	0.557297	0.139324	0.0835946	63.3	64.8	51.15	24.55	22.95	22.68	23.2175	18.3268	8.79613	8.22286	279.1	64.809
146	1020657	2	11.5	2	1	64.75	430.65	120	226.65	844.55	817.875	2	9	2.8	1.4	0	0	4.5	1.4	0.7	0	0	28.85	18.75	18.6	0	0	32.9903	21.4408	21.2693	0	0	87.45	72.875
146	1020657	2	11.5	2	1	64.75	430.65	120	226.65	844.55	817.875	3	14.2	6	1	0.4	0	3.7591	1.58835	0.264725	0.10589	0	42.75	41.85	13.35	10	0	28.6049	28.0027	8.93275	6.6912	0	149.45	65.9387
146	1020657	2	11.5	2	1	64.75	430.65	120	226.65	844.55	817.875	4	47	19	6.6	1.4	0.8	3.33906	1.34983	0.468889	0.0994613	0.056835	144.05	129	85.3	34.55	29.2	26.0229	23.3041	15.4096	6.24153	5.27504	553.55	65.5438
146	1020657	2	11.5	2	1	64.75	430.65	120	226.65	844.55	817.875	5	50	18.5	8.5	1	0	3.66804	1.35718	0.623567	0.0733608	0	151.625	128.875	114.5	22.5	0	27.1973	23.1166	20.5381	4.03587	0	557.5	68.1645
147	1020658	2	11	-9	1	57.8	406.5	120	127.3	726	654.125	1	24.6	9.8	2.4	0.6	0	3.631	1.44649	0.354244	0.0885609	0	74.7	66.8	29.15	13.5	0	28.7418	25.7022	11.2159	5.19431	0	259.9	63.936
147	1020658	2	11	-9	1	57.8	406.5	120	127.3	726	654.125	2	5.4	2.6	0.6	0.2	0	2.7	1.3	0.3	0.1	0	16.25	16.5	8.4	4.15	0	23.5337	23.8957	12.1651	6.01014	0	69.05	57.5417
147	1020658	2	11	-9	1	57.8	406.5	120	127.3	726	654.125	3	5.4	2.4	1.6	0.2	0.4	2.54517	1.13119	0.754124	0.0942655	0.188531	17.75	16.2	24.75	6	13.4	20.3438	18.5673	28.3668	6.87679	15.3582	87.25	68.5389
147	1020658	2	11	-9	1	57.8	406.5	120	127.3	726	654.125	4	37.8	15.4	4.8	1.2	0.8	3.12397	1.27273	0.396694	0.0991736	0.0661157	115.95	102.8	65.25	29	28.6	25.111	22.2631	14.131	6.28045	6.19383	461.75	63.6019
147	1020658	2	11	-9	1	57.8	406.5	120	127.3	726	654.125	5	31.5	9	7.5	0.5	1	2.88936	0.82553	0.687942	0.0458628	0.0917256	93.5	57.375	111.75	10.5	64.5	21.2923	13.0658	25.4483	2.39112	14.6883	439.125	67.1317
148	1020659	2	11.0833	2	1	87.0833	450	120	140.667	797.75		1	12.3333	6	3.66667	1.66667	2	1.64444	0.8	0.488889	0.222222	0.266667	38.1667	39.5	55	40.5	87.3333	12.9708	13.424	18.6916	13.7638	29.68	294.25	65.3889
148	1020659	2	11.0833	2	1	87.0833	450	120	140.667	797.75		2	5	1	0	0	0	2.5	0.5	0	0	0	15.5833	6.08333	0	0	0	32.807	12.807	0	0	0	47.5	39.5833
148	1020659	2	11.0833	2	1	87.0833	450	120	140.667	797.75		3	4.66667	2	1	0	0	1.99052	0.853081	0.42654	0	0	13.6667	14.8333	14.75	0	0	20.9451	22.7331	22.6054	0	0	65.25	46.3863
148	1020659	2	11.0833	2	1	87.0833	450	120	140.667	797.75		4	27.3333	10.3333	4.66667	1.66667	2	2.05578	0.777186	0.350987	0.125353	0.150423	84.3333	69	69.75	40.5	87.3333	18.6854	15.288	15.4542	8.97341	19.3501	451.333	56.5758
148	1020659	2	11.0833	2	1	87.0833	450	120	140.667	797.75		5
149	1020660	2	11.3333	2	1	104.75	450	107.5	126.833	789.083		1	24.6667	9.66667	4	1.33333	0.333333	3.28889	1.28889	0.533333	0.177778	0.0444444	78.5	61	50.4167	30.25	13.5	26.6629	20.7189	17.1243	10.2746	4.58534	294.417	65.4259
149	1020660	2	11.3333	2	1	104.75	450	107.5	126.833	789.083		2	9	2.33333	0	0	0	5.02326	1.30233	0	0	0	27.0833	13.4167	0	0	0	47.5146	23.538	0	0	0	57	53.0233
149	1020660	2	11.3333	2	1	104.75	450	107.5	126.833	789.083		3	6.33333	2	0.333333	0.666667	0.666667	2.99606	0.946124	0.157687	0.315375	0.315375	18.75	12.4167	6.66667	13.9167	28.9167	20.9302	13.8605	7.44186	15.5349	32.2791	89.5833	70.6307
149	1020660	2	11.3333	2	1	104.75	450	107.5	126.833	789.083		4	42.3333	17.3333	5.33333	2	1	3.21892	1.31799	0.405534	0.152075	0.0760376	132.167	112.5	68.5833	44.1667	42.4167	26.28	22.3695	13.6371	8.7821	8.43413	502.917	63.7343
149	1020660	2	11.3333	2	1	104.75	450	107.5	126.833	789.083		5
150	1020661	2	11.5	1	1	73.875	450	120	193.5	927.375	649	1	28.5	11	5	0.75	0.25	3.8	1.46667	0.666667	0.1	0.0333333	86.625	72.3125	66	16.1875	18.875	25.9162	21.6343	19.7457	4.84293	5.64697	334.25	74.2778
150	1020661	2	11.5	1	1	73.875	450	120	193.5	927.375	649	2	8	3.5	1.25	0	0	4	1.75	0.625	0	0	22.3125	23.3125	18.1875	0	0	26.8219	28.024	21.8633	0	0	83.1875	69.3229
150	1020661	2	11.5	1	1	73.875	450	120	193.5	927.375	649	3	12	5.75	2	0	0.25	3.72093	1.78295	0.620155	0	0.0775194	35.1875	41.625	25.8125	0	14.875	24.9889	29.5606	18.3311	0	10.5637	140.812	72.7713
150	1020661	2	11.5	1	1	73.875	450	120	193.5	927.375	649	4	53.75	22.5	10.5	1.5	1.25	3.47756	1.45572	0.679337	0.0970481	0.0808734	158.562	152.125	143.688	35.375	60.8125	22.8415	21.9141	20.6987	5.09589	8.76024	694.188	74.8551
150	1020661	2	11.5	1	1	73.875	450	120	193.5	927.375	649	5	42	8	2	0	1	3.8829	0.739599	0.1849	0	0.0924499	125	53.5	22.25	0	48.75	30.9789	13.259	5.51425	0	12.0818	403.5	62.1726
151	1020662	2	11.9167	2	1	86.375	450	120	240	949.938	486.5	1	26	10	3.25	0.25	0.25	3.46667	1.33333	0.433333	0.0333333	0.0333333	78.3125	69.5	42.0625	7.0625	7.9375	27.5264	24.4288	14.7847	2.48243	2.78998	284.5	63.2222
151	1020662	2	11.9167	2	1	86.375	450	120	240	949.938	486.5	2	8.5	1.25	0.25	0.25	0	4.25	0.625	0.125	0.125	0	24.125	6.9375	3.125	5.1875	0	34.7122	9.98201	4.4964	7.46403	0	69.5	57.9167
151	1020662	2	11.9167	2	1	86.375	450	120	240	949.938	486.5	3	15.25	6.25	0.5	0	0.25	3.8125	1.5625	0.125	0	0.0625	47.25	44	5.5	0	9.1875	29.257	27.2446	3.40557	0	5.68885	161.5	67.2917
151	1020662	2	11.9167	2	1	86.375	450	120	240	949.938	486.5	4	59.5	20.25	5	0.5	0.5	3.75814	1.27903	0.31581	0.031581	0.031581	178.125	138.125	64.0625	12.25	17.125	29.5919	22.9467	10.6427	2.0351	2.84498	601.938	63.366
151	1020662	2	11.9167	2	1	86.375	450	120	240	949.938	486.5	5	42	15	6	0	0	5.17986	1.84995	0.739979	0	0	124.25	107.5	71.5	0	0	33.5811	29.0541	19.3243	0	0	370	76.0534
152	1020663	2	11.4167	1	1	110.95	406.45	120	197.75	843.4	747.5	1	21.8	9	4.6	1.4	0.4	3.21811	1.32858	0.67905	0.206667	0.0590479	70.95	60.8	59.8	32.45	13.6	24.0794	20.6347	20.2953	11.0131	4.61565	294.65	72.4935
152	1020663	2	11.4167	1	1	110.95	406.45	120	197.75	843.4	747.5	2	5.8	2.4	1	0	0	2.9	1.2	0.5	0	0	16.5	16.95	12.35	0	0	24.2469	24.9082	18.1484	0	0	68.05	56.7083
152	1020663	2	11.4167	1	1	110.95	406.45	120	197.75	843.4	747.5	3	10.6	4.4	1.8	0.6	0	3.21618	1.33502	0.546144	0.182048	0	31.75	29.6	26.55	14.75	0	24.0987	22.4668	20.1518	11.1954	0	131.75	66.6245
152	1020663	2	11.4167	1	1	110.95	406.45	120	197.75	843.4	747.5	4	44.8	16.8	7.8	2	0.6	3.1871	1.19516	0.554897	0.142281	0.0426844	138.45	114	103.8	47.2	19.8	24.783	20.4063	18.5805	8.44894	3.54426	558.65	66.2378
152	1020663	2	11.4167	1	1	110.95	406.45	120	197.75	843.4	747.5	5	34.5	21	7.5	2.5	0	2.76923	1.68562	0.602007	0.200669	0	105	141.625	98.125	60.5	0	19.943	26.8993	18.6372	11.491	0	526.5	70.4348
153	1020664	2	11	1	1	80.125	419.375	120	210.5	832.75	739.5	1	21	9.25	6	1.25	1	3.00447	1.3234	0.85842	0.178838	0.14307	65.8125	57.125	80.0625	31.75	40.0625	20.9719	18.2035	25.5128	10.1175	12.7664	313.812	74.8286
153	1020664	2	11	1	1	80.125	419.375	120	210.5	832.75	739.5	2	8.25	2.75	1	0	0	4.125	1.375	0.5	0	0	30.3125	15.75	12.5	0	0	39.6566	20.6051	16.3532	0	0	76.4375	63.6979
153	1020664	2	11	1	1	80.125	419.375	120	210.5	832.75	739.5	3	9.25	4	2	0.75	0	2.63658	1.14014	0.570071	0.213777	0	28.9375	30.625	27.25	18.0625	0	20.3965	21.5859	19.207	12.7313	0	141.875	67.399
153	1020664	2	11	1	1	80.125	419.375	120	210.5	832.75	739.5	4	44	16.5	10	2	1.25	3.17022	1.18883	0.720504	0.144101	0.090063	142.875	107.438	130.75	49.8125	47.9375	24.2598	18.2426	22.201	8.45803	8.13966	588.938	70.722
153	1020664	2	11	1	1	80.125	419.375	120	210.5	832.75	739.5	5	57	16.5	6.5	0	1	4.62475	1.33874	0.527383	0	0.0811359	183.125	107.875	82.25	0	38.5	34.0223	20.0418	15.281	0	7.15281	538.25	72.7857
154	1020665	2	10.75	2	1	129	450	101.312	140.875	825.312	723	1	20	6.25	4.5	0.75	1.25	2.66667	0.833333	0.6	0.1	0.166667	58.875	41.9375	62.3125	16.4375	58.625	20.081	14.304	21.2535	5.60648	19.9957	293.188	65.1528
154	1020665	2	10.75	2	1	129	450	101.312	140.875	825.312	723	2	6.25	2.25	0.75	0	0	3.70142	1.33251	0.44417	0	0	19.5	16.625	10.5625	0	0	28.2353	24.0724	15.2941	0	0	69.0625	68.1678
154	1020665	2	10.75	2	1	129	450	101.312	140.875	825.312	723	3	4.75	3.25	1.25	0	0.5	2.02307	1.38421	0.532387	0	0.212955	16.25	23.125	18.4375	0	17.4375	17.1053	24.3421	19.4079	0	18.3553	95	67.4357
154	1020665	2	10.75	2	1	129	450	101.312	140.875	825.312	723	4	35	12.75	7.25	0.75	2.25	2.54449	0.926922	0.527073	0.0545248	0.163574	106.312	87.6875	100.938	16.4375	97.4375	19.9274	16.4363	18.9199	3.08107	18.2638	533.5	64.6422
154	1020665	2	10.75	2	1	129	450	101.312	140.875	825.312	723	5	50.5	27	8	0	0	4.19087	2.24066	0.6639	0	0	150.625	179.25	103.375	0	0	26.9575	32.0805	18.5011	0	0	558.75	77.2822
155	1020666	2	10.75	2	1	65.75	419.312	120	173.938	779	566	1	17.5	5.5	2.25	1	0.5	2.5041	0.787003	0.321956	0.143091	0.0715457	54	37.625	29.375	25.125	23.5	22.6772	15.8005	12.336	10.5512	9.86877	238.125	56.7894
155	1020666	2	10.75	2	1	65.75	419.312	120	173.938	779	566	2	7.5	2.25	1	0	0	3.75	1.125	0.5	0	0	23.9375	15.4375	14.375	0	0	31.9167	20.5833	19.1667	0	0	75	62.5
155	1020666	2	10.75	2	1	65.75	419.312	120	173.938	779	566	3	10	4.25	0.5	0	0.25	3.44951	1.46604	0.172476	0	0.0862379	30.1875	31.125	7.5	0	12.6875	27.1806	28.0248	6.75295	0	11.4237	111.062	63.852
155	1020666	2	10.75	2	1	65.75	419.312	120	173.938	779	566	4	38	12.5	3.75	1	1	2.92683	0.962773	0.288832	0.0770218	0.0770218	116.5	86.875	51.25	25.125	44.0625	25.3916	18.9348	11.1701	5.47609	9.6036	458.812	58.8976
155	1020666	2	10.75	2	1	65.75	419.312	120	173.938	779	566	5	36	6	2	1	0	3.81625	0.636042	0.212014	0.106007	0	109.75	43.25	28.25	21.75	0	34.7861	13.7084	8.95404	6.89382	0	315.5	55.742
156	1020667	2	11.6667	1	1							1
156	1020667	2	11.6667	1	1							2
156	1020667	2	11.6667	1	1							3
156	1020667	2	11.6667	1	1							4
156	1020667	2	11.6667	1	1							5
157	1020668	2	11.42	2	1	56.0625	450	120	225.688	882.375		1	28.25	9.5	5.25	0.75	0.75	3.76667	1.26667	0.7	0.1	0.1	90.1875	62.5625	73.625	18.875	33.375	26.5501	18.4177	21.6743	5.55658	9.82521	339.688	75.4861
157	1020668	2	11.42	2	1	56.0625	450	120	225.688	882.375		2	11.5	3	1.75	0	0	5.75	1.5	0.875	0	0	35.5625	21.8125	23.6875	0	0	37.287	22.8702	24.8362	0	0	95.375	79.4792
157	1020668	2	11.42	2	1	56.0625	450	120	225.688	882.375		3	21	4.5	2.25	0	0	5.58294	1.19634	0.598172	0	0	63.8125	30.125	25	0	0	38.8508	18.3409	15.2207	0	0	164.25	72.7776
157	1020668	2	11.42	2	1	56.0625	450	120	225.688	882.375		4	66.5	19.25	9.75	0.75	0.75	4.52189	1.30897	0.662983	0.0509987	0.0509987	206	129.375	130.312	18.875	33.375	31.3338	19.6787	19.8213	2.871	5.07653	657.438	74.5077
157	1020668	2	11.42	2	1	56.0625	450	120	225.688	882.375		5
158	1020669	2	11.5	1	1	67.3	406.3	120	232.3	833.65	673.25	1	24.6	7	4	1.2	1	3.63278	1.03372	0.590697	0.177209	0.147674	75.25	48.35	53.85	29.85	48.3	24.0877	15.477	17.2375	9.55506	15.4609	312.4	76.889
158	1020669	2	11.5	1	1	67.3	406.3	120	232.3	833.65	673.25	2	7.8	1.8	0.6	0	0.2	3.9	0.9	0.3	0	0.1	23.65	11.65	8.2	0	6.1	31.1184	15.3289	10.7895	0	8.02632	76	63.3333
158	1020669	2	11.5	1	1	67.3	406.3	120	232.3	833.65	673.25	3	15.4	5.2	2	0.2	0	3.97762	1.34309	0.516573	0.0516573	0	45.05	34.3	27.8	5.65	0	28.2003	21.471	17.4022	3.53678	0	159.75	68.7688
158	1020669	2	11.5	1	1	67.3	406.3	120	232.3	833.65	673.25	4	52.2	14.8	7	1.6	1.8	3.75697	1.0652	0.503809	0.115156	0.129551	156.2	99.05	94.5	41.5	73.8	26.1204	16.5635	15.8027	6.9398	12.3411	598	71.7327
158	1020669	2	11.5	1	1	67.3	406.3	120	232.3	833.65	673.25	5	40	16.5	5	2	0	3.5648	1.47048	0.4456	0.17824	0	126.25	111.375	64.25	48.25	0	27.6409	24.3842	14.0668	10.5638	0	456.75	67.8426
159	1020670	2	11.3333	1	1	70.6	406.45	120	182.5	779.55	1063.25	1	20.6	7.6	5.4	1.2	1	3.04096	1.12191	0.797146	0.177144	0.14762	63.55	50.4	77.55	31.85	47.55	20.2163	16.0331	24.67	10.132	15.1265	314.35	77.3404
159	1020670	2	11.3333	1	1	70.6	406.45	120	182.5	779.55	1063.25	2	10.2	2.8	0.8	0	0	5.1	1.4	0.4	0	0	29.55	19.4	11	0	0	34.4406	22.6107	12.8205	0	0	85.8	71.5
159	1020670	2	11.3333	1	1	70.6	406.45	120	182.5	779.55	1063.25	3	12	5.8	1	0.4	0	3.94521	1.90685	0.328767	0.131507	0	35.3	38.4	11.75	9.45	0	26.5713	28.9048	8.84456	7.11329	0	132.85	72.7945
159	1020670	2	11.3333	1	1	70.6	406.45	120	182.5	779.55	1063.25	4	46.6	17.6	7.2	1.6	1.2	3.58668	1.35463	0.554166	0.123148	0.092361	138.95	116.9	100.3	41.3	53.75	24.0169	20.2057	17.3364	7.13854	9.29047	578.55	74.2159
159	1020670	2	11.3333	1	1	70.6	406.45	120	182.5	779.55	1063.25	5	54	19	8	2	1	3.04726	1.07218	0.451446	0.112862	0.0564308	165	140.5	104	40.75	34	23.264	19.8097	14.6634	5.74551	4.7938	709.25	66.7059
160	1020671	2	11.0833	2	1	89.0625	450	120	168.312	845.5	663	1	18	10.75	4	1	0.75	2.4	1.43333	0.533333	0.133333	0.1	59.25	75.3125	49.3125	25.6875	38.625	20.3259	25.8362	16.9168	8.81218	13.2504	291.5	64.7778
160	1020671	2	11.0833	2	1	89.0625	450	120	168.312	845.5	663	2	5	2	1.5	0	0	2.5	1	0.75	0	0	15	14.4375	19	0	0	24.5148	23.5955	31.0521	0	0	61.1875	50.9896
160	1020671	2	11.0833	2	1	89.0625	450	120	168.312	845.5	663	3	5.5	1.5	2.5	0.25	0.75	1.96064	0.53472	0.891199	0.0891199	0.26736	17.625	9.8125	35.125	5.625	30.25	14.6038	8.1305	29.1041	4.6608	25.0647	120.688	71.7044
160	1020671	2	11.0833	2	1	89.0625	450	120	168.312	845.5	663	4	31.25	16	9.5	1.5	1.5	2.21762	1.13542	0.674157	0.106446	0.106446	100.562	111.188	123.062	36.9375	68.875	19.0009	21.0085	23.2522	6.97922	13.0137	529.25	62.5961
160	1020671	2	11.0833	2	1	89.0625	450	120	168.312	845.5	663	5	36	4	3	0	1	3.25792	0.361991	0.271493	0	0.0904977	104.5	24.25	43.75	0	41.5	29.0884	6.75017	12.1781	0	11.5518	359.25	54.1855
161	1020672	2	11.4167	2	1							1
161	1020672	2	11.4167	2	1							2
161	1020672	2	11.4167	2	1							3
161	1020672	2	11.4167	2	1							4
161	1020672	2	11.4167	2	1							5
162	1020673	2	12.5833	2	1	98	406.25	120	224.75	993	959.25	1	21	10	3.6	0.8	0.2	3.10154	1.47692	0.531692	0.118154	0.0295385	66.05	67.15	47.5	17.7	7.85	25.4087	25.8319	18.2727	6.809	3.01981	259.95	63.9877
162	1020673	2	12.5833	2	1	98	406.25	120	224.75	993	959.25	2	6.8	3.2	1.2	0	0	3.4	1.6	0.6	0	0	20.85	21	16.2	0	0	26.1606	26.3488	20.3262	0	0	79.7	66.4167
162	1020673	2	12.5833	2	1	98	406.25	120	224.75	993	959.25	3	14.6	3	1.8	0.2	0.2	3.89766	0.80089	0.480534	0.0533927	0.0533927	45.45	19.95	22.6	4.2	10.05	30.1993	13.2558	15.0166	2.7907	6.67774	150.5	66.9633
162	1020673	2	12.5833	2	1	98	406.25	120	224.75	993	959.25	4	49.6	21.8	8.6	1.8	2	2.99698	1.31722	0.519637	0.108761	0.120846	156.45	147.6	112.65	41.25	87.4	22.7845	21.4957	16.4057	6.00743	12.7285	686.65	69.149
162	1020673	2	12.5833	2	1	98	406.25	120	224.75	993	959.25	5	50	24	11	1	2	3.12744	1.50117	0.688038	0.0625489	0.125098	158.875	172.125	143.5	24.625	89.375	22.31	24.1706	20.151	3.45796	12.5505	712.125	74.2377
163	1020677	2	11.75	1	1	72.75	450	120	113.333	756.083		1	29.3333	9	3.66667	1	0.333333	3.91111	1.2	0.488889	0.133333	0.0444444	91.6667	58.3333	47.5	24.5833	10.1667	29.8994	19.0269	15.4933	8.01848	3.31612	306.583	68.1296
163	1020677	2	11.75	1	1	72.75	450	120	113.333	756.083		2	7	5	1	0	0	3.5	2.5	0.5	0	0	21.75	34.9167	14.5	0	0	23.5347	37.7818	15.6898	0	0	92.4167	77.0139
163	1020677	2	11.75	1	1	72.75	450	120	113.333	756.083		3	11.3333	1.33333	2.66667	0	0	6	0.705882	1.41176	0	0	33.3333	9.16667	29.4167	0	0	39.4089	10.8374	34.7783	0	0	84.5833	74.6324
163	1020677	2	11.75	1	1	72.75	450	120	113.333	756.083		4	51	17	7.66667	1	0.333333	4.04717	1.34906	0.608399	0.0793563	0.0264521	157.833	114.583	94.75	24.5833	10.1667	30.1881	21.9158	18.1224	4.70194	1.94453	522.833	69.1502
163	1020677	2	11.75	1	1	72.75	450	120	113.333	756.083		5
164	1020678	2	11.6667	2	1	86.55	406.15	120	185.45	798.15		1	23.4	6.8	2	0.4	0	3.45685	1.00456	0.295457	0.0590915	0	67.95	46.15	24.5	11.7	0	28.1134	19.0939	10.1365	4.84071	0	241.7	59.51
164	1020678	2	11.6667	2	1	86.55	406.15	120	185.45	798.15		2	5.4	3.2	1.6	0	0	2.7	1.6	0.8	0	0	17.5	23.05	21.9	0	0	21.1736	27.8887	26.4973	0	0	82.65	68.875
164	1020678	2	11.6667	2	1	86.55	406.15	120	185.45	798.15		3	9.6	4.2	0.8	0	0.4	3.10596	1.35886	0.25883	0	0.129415	30.25	28.55	9.85	0	15.65	25.9657	24.5064	8.45494	0	13.4335	116.5	62.8202
164	1020678	2	11.6667	2	1	86.55	406.15	120	185.45	798.15		4	42.6	15.4	4.4	0.6	0.8	3.20241	1.15768	0.330765	0.0451043	0.0601391	129.05	104.4	56.25	17.2	29.5	25.9449	20.9891	11.3088	3.45798	5.93084	497.4	62.3191
164	1020678	2	11.6667	2	1	86.55	406.15	120	185.45	798.15		5
165	1020679	2	11.5	1	1	86.45	406.05	120	222.6	895.95	760.5	1	31	3.8	0.8	0.2	0	4.58072	0.561507	0.118212	0.029553	0	86.15	23.9	9.45	5.8	0	36.5585	10.1422	4.01018	2.46128	0	235.65	58.0347
165	1020679	2	11.5	1	1	86.45	406.05	120	222.6	895.95	760.5	2	5.4	1.6	0.2	0	0	2.7	0.8	0.1	0	0	15.85	10.3	2.1	0	0	27.187	17.6672	3.60206	0	0	58.3	48.5833
165	1020679	2	11.5	1	1	86.45	406.05	120	222.6	895.95	760.5	3	14.8	3.2	1.4	0.4	0.2	3.98922	0.862534	0.377358	0.107817	0.0539084	40.95	22.7	20.85	9.6	7.15	27.7533	15.3846	14.1308	6.50627	4.84581	147.55	66.2848
165	1020679	2	11.5	1	1	86.45	406.05	120	222.6	895.95	760.5	4	56	9.6	4	0.8	1	3.75021	0.642893	0.267872	0.0535744	0.066968	155	63.65	54.3	19.9	36.75	28.4378	11.6778	9.96239	3.65104	6.7425	545.05	60.8349
165	1020679	2	11.5	1	1	86.45	406.05	120	222.6	895.95	760.5	5	54	20	3	0.5	0	4.26036	1.57791	0.236686	0.0394477	0	165.875	129.625	37.25	12.625	0	33.1833	25.9315	7.45186	2.52563	0	499.875	65.7298
166	1020680	2	10.75	1	1						714.75	1
166	1020680	2	10.75	1	1						714.75	2
166	1020680	2	10.75	1	1						714.75	3
166	1020680	2	10.75	1	1						714.75	4
166	1020680	2	10.75	1	1						714.75	5	40	8	2	1	2	3.35782	0.671563	0.167891	0.0839454	0.167891	118.375	50.375	27.375	29.125	113	24.3132	10.3466	5.62259	5.98203	23.2092	486.875	68.1182
167	1020681	2	10.9167	1	1	85.4375	445.5	104.75	169.375	807.625	727	1	26.25	5.5	1.5	0.75	0	3.53535	0.740741	0.20202	0.10101	0	82.75	36.3125	20.5	17.75	0	32.2769	14.1638	7.9961	6.92345	0	256.375	57.5477
167	1020681	2	10.9167	1	1	85.4375	445.5	104.75	169.375	807.625	727	2	7	3	0.5	0	0	4.00955	1.71838	0.286396	0	0	22.1875	21.4375	6.125	0	0	29.485	28.4884	8.13953	0	0	75.25	71.8377
167	1020681	2	10.9167	1	1	85.4375	445.5	104.75	169.375	807.625	727	3	9	4.5	2.5	0.5	0.75	3.18819	1.5941	0.885609	0.177122	0.265683	29.0625	31.375	31.8125	13.6875	24.3125	22.2808	24.0537	24.3891	10.4935	18.6392	130.438	77.0111
167	1020681	2	10.9167	1	1	85.4375	445.5	104.75	169.375	807.625	727	4	46.75	14.5	5.25	1.25	0.75	3.47315	1.07723	0.390033	0.0928649	0.0557189	147.875	99.25	68.5625	31.4375	24.3125	28.8326	19.3517	13.3683	6.12966	4.74043	512.875	63.5041
167	1020681	2	10.9167	1	1	85.4375	445.5	104.75	169.375	807.625	727	5	36	14.5	3	1	0.5	2.97111	1.1967	0.247593	0.0825309	0.0412655	112.875	102.375	40.375	24	19.25	25.7926	23.3933	9.22594	5.48415	4.39874	437.625	60.196
168	1020682	2	11.25	1	1	104.5	450	120	187.583	862.083	866.75	1	21.6667	11.3333	6	2	0	2.88889	1.51111	0.8	0.266667	0	66.8333	80.3333	77.4167	42.1667	0	21.3241	25.6315	24.7009	13.4539	0	313.417	69.6481
168	1020682	2	11.25	1	1	104.5	450	120	187.583	862.083	866.75	2	5.33333	0.333333	1	0.333333	0	2.66667	0.166667	0.5	0.166667	0	16.25	1.83333	16.6667	8.25	0	22.5956	2.54925	23.175	11.4716	0	71.9167	59.9306
168	1020682	2	11.25	1	1	104.5	450	120	187.583	862.083	866.75	3	5.66667	1.33333	2.66667	1.66667	0	1.81253	0.426477	0.852954	0.533096	0	16.75	10.0833	39.9167	37.25	0	13.4448	8.09365	32.0401	29.8997	0	124.583	66.4149
168	1020682	2	11.25	1	1	104.5	450	120	187.583	862.083	866.75	4	39	13.6667	10.6667	4	0	2.71435	0.951184	0.742388	0.278395	0	118.417	95.75	144.917	87.6667	0	21.0737	17.0399	25.7897	15.6014	0	561.917	65.1813
168	1020682	2	11.25	1	1	104.5	450	120	187.583	862.083	866.75	5	62	13.5	7.5	0.5	0	4.2919	0.934526	0.519181	0.0346121	0	181.875	87.875	109	11.625	0	32.3405	15.6257	19.3821	2.06713	0	562.375	64.8832
169	1020683	2	11.5833	1	1	58.75	450	120	136.062	772.188	679.25	1	29.5	7.25	1.75	0.25	0	3.93333	0.966667	0.233333	0.0333333	0	87.8125	49.8125	22.4375	6.3125	0	32.1879	18.2589	8.22451	2.31386	0	272.812	60.625
169	1020683	2	11.5833	1	1	58.75	450	120	136.062	772.188	679.25	2	8.75	3.5	0	0.25	0	4.375	1.75	0	0.125	0	26.8125	21.8125	0	6.4375	0	32.7231	26.6209	0	7.8566	0	81.9375	68.2812
169	1020683	2	11.5833	1	1	58.75	450	120	136.062	772.188	679.25	3	12.75	2.75	0.75	0.25	0.25	5.62242	1.21268	0.33073	0.110243	0.110243	37	20.375	10.375	6.875	9.9375	35.0089	19.2785	9.81668	6.50503	9.40272	105.688	77.6757
169	1020683	2	11.5833	1	1	58.75	450	120	136.062	772.188	679.25	4	54.75	13.75	2.75	0.75	0.25	4.25415	1.06839	0.213679	0.058276	0.0194253	162.125	93.5625	35.6875	19.625	9.9375	32.6536	18.8444	7.18781	3.95267	2.00151	496.5	64.2979
169	1020683	2	11.5833	1	1	58.75	450	120	136.062	772.188	679.25	5	62	15	4	0	0	5.47663	1.32499	0.353331	0	0	198.25	94.75	45.25	0	0	42.2033	20.1703	9.63278	0	0	469.75	69.1572
170	1020684	2	11.9167	1	1	90.95	406.1	120	223.9	875.55	799.75	1	26.2	7.4	1.8	0.2	0	3.87097	1.09333	0.265944	0.0295494	0	79.7	47.6	24.15	4.1	0	33.243	19.854	10.073	1.71011	0	239.75	59.0372
170	1020684	2	11.9167	1	1	90.95	406.1	120	223.9	875.55	799.75	2	9	2.6	0.6	0	0	4.5	1.3	0.3	0	0	28.1	17.6	10.2	0	0	33.1173	20.7425	12.0212	0	0	84.85	70.7083
170	1020684	2	11.9167	1	1	90.95	406.1	120	223.9	875.55	799.75	3	14.2	3.8	2	0.6	0	3.80527	1.01831	0.535954	0.160786	0	44	26.85	24.95	13.95	0	28.0971	17.1456	15.9323	8.90805	0	156.6	69.9419
170	1020684	2	11.9167	1	1	90.95	406.1	120	223.9	875.55	799.75	4	54.6	16.2	5.2	1	0.6	3.74165	1.11016	0.356347	0.0685284	0.041117	166.35	108.25	68.6	22.1	19.95	29.5681	19.241	12.1934	3.92819	3.54604	562.6	64.2568
170	1020684	2	11.9167	1	1	90.95	406.1	120	223.9	875.55	799.75	5	56	17	6.5	0.5	1	4.20131	1.2754	0.487652	0.0375117	0.0750234	174.25	114	81.625	10.625	49.625	30.3505	19.8563	14.2173	1.85064	8.64359	574.125	71.7881
171	1020685	2	11.6667	1	1	69.35	406.15	120	196.15	795.8	775.75	1	23.6	5	2	0.4	0	3.4864	0.738643	0.295457	0.0590915	0	71.3	32.4	26.45	11.25	0	29.4446	13.3801	10.923	4.64588	0	242.15	59.6208
171	1020685	2	11.6667	1	1	69.35	406.15	120	196.15	795.8	775.75	2	6.4	2.6	0	0	0	3.2	1.3	0	0	0	19.65	16.75	0	0	0	28.9823	24.705	0	0	0	67.8	56.5
171	1020685	2	11.6667	1	1	69.35	406.15	120	196.15	795.8	775.75	3	11.4	4.8	2	0	0	3.48713	1.46826	0.611777	0	0	37.4	34.45	27.1	0	0	27.8689	25.6706	20.1937	0	0	134.2	68.417
171	1020685	2	11.6667	1	1	69.35	406.15	120	196.15	795.8	775.75	4	45.2	13	4.2	0.4	0.2	3.40789	0.980146	0.316662	0.0301583	0.0150792	140.8	87	55.75	11.25	6.15	28.9593	17.8939	11.4665	2.31386	1.26491	486.2	61.0958
171	1020685	2	11.6667	1	1	69.35	406.15	120	196.15	795.8	775.75	5	57	11.5	3.5	0	0.5	4.40864	0.889462	0.270706	0	0.0386723	176.375	75.875	41.5	0	15.125	35.9765	15.4768	8.46507	0	3.08516	490.25	63.1969
172	1020686	2	11.4167	2	1	74.625	450	120	185	829.625	636.375	1	21	11	5.5	0.5	0	2.8	1.46667	0.733333	0.0666667	0	66	74.125	74.375	11	0	22.9366	25.7602	25.8471	3.82276	0	287.75	63.9444
172	1020686	2	11.4167	2	1	74.625	450	120	185	829.625	636.375	2	7	1.5	0	0	0	3.5	0.75	0	0	0	22.125	8.625	0	0	0	41.9431	16.3507	0	0	0	52.75	43.9583
172	1020686	2	11.4167	2	1	74.625	450	120	185	829.625	636.375	3	16	5.5	1	0	0	5.18919	1.78378	0.324324	0	0	47.75	39	10	0	0	37.6726	30.7692	7.88955	0	0	126.75	68.5135
172	1020686	2	11.4167	2	1	74.625	450	120	185	829.625	636.375	4	45.5	18.5	6.5	0.5	0	3.29064	1.33795	0.470092	0.0361609	0	141.375	125.625	84.375	11	0	28.9926	25.7626	17.3033	2.25583	0	487.625	58.7766
172	1020686	2	11.4167	2	1	74.625	450	120	185	829.625	636.375	5	45	16	2	1	0.5	4.24278	1.50854	0.188568	0.094284	0.047142	140.625	107.125	25.25	23.625	15.625	32.675	24.8911	5.86698	5.4894	3.63055	430.375	67.6291
173	1020687	2	11.0833	2	1	101	450	51.5	64	666.5		1	18.5	3.5	0.5	0.5	0	2.46667	0.466667	0.0666667	0.0666667	0	53.5	22	5.375	12.875	0	22.9984	9.45728	2.31059	5.53466	0	232.625	51.6944
173	1020687	2	11.0833	2	1	101	450	51.5	64	666.5		2	3	0.5	0	0	0	3.49515	0.582524	0	0	0	9.875	2.625	0	0	0	34.8018	9.2511	0	0	0	28.375	55.0971
173	1020687	2	11.0833	2	1	101	450	51.5	64	666.5		3	0.5	1	0	0	1	0.46875	0.9375	0	0	0.9375	1.25	8.375	0	0	45.125	2.13675	14.3162	0	0	77.1368	58.5	91.4062
173	1020687	2	11.0833	2	1	101	450	51.5	64	666.5		4	23	5.5	1	0.5	1.5	2.07052	0.495124	0.0900225	0.0450113	0.135034	66.75	35.75	10.875	12.875	72.5	18.1017	9.69492	2.94915	3.49153	19.661	368.75	55.3263
173	1020687	2	11.0833	2	1	101	450	51.5	64	666.5		5
174	1020688	2	11.6667	1	1	108.5	450	120	205.583	924.083	972	1	32.3333	7.66667	4	1	0	4.31111	1.02222	0.533333	0.133333	0	97.5	52.0833	52	25.5833	0	31.3925	16.7695	16.7427	8.23719	0	310.583	69.0185
174	1020688	2	11.6667	1	1	108.5	450	120	205.583	924.083	972	2	7	1.33333	1	0	0	3.5	0.666667	0.5	0	0	20	9.16667	13.75	0	0	26.0304	11.9306	17.8959	0	0	76.8333	64.0278
174	1020688	2	11.6667	1	1	108.5	450	120	205.583	924.083	972	3	7.66667	4	4	0.666667	0	2.23754	1.16741	1.16741	0.194568	0	23.25	30.1667	52.5833	16.6667	0	15.5779	20.2122	35.2317	11.1669	0	149.25	72.5983
174	1020688	2	11.6667	1	1	108.5	450	120	205.583	924.083	972	4	54	14.6667	11	1.66667	1	3.50618	0.952295	0.714221	0.108215	0.0649292	163.417	103.333	144.833	42.25	38.25	25.2706	15.9794	22.3969	6.5335	5.91495	646.667	69.9793
174	1020688	2	11.6667	1	1	108.5	450	120	205.583	924.083	972	5	22	15	16	5	5	1.35802	0.925926	0.987654	0.308642	0.308642	77.25	102.75	243.5	110.25	199	9.67742	12.8719	30.5042	13.8115	24.9295	798.25	82.1245
175	1020689	2	11.3333	1	1	66.8	406.15	120	202.2	807	853.25	1	23	10.2	4	1.2	0	3.39776	1.50683	0.590915	0.177274	0	71.5	72.75	59.15	30.55	0	24.5916	25.0215	20.3439	10.5073	0	290.75	71.5869
175	1020689	2	11.3333	1	1	66.8	406.15	120	202.2	807	853.25	2	8.2	3.4	0.8	0	0.2	4.1	1.7	0.4	0	0.1	25.5	22.3	10.4	0	6.35	29.8246	26.0819	12.1637	0	7.4269	85.5	71.25
175	1020689	2	11.3333	1	1	66.8	406.15	120	202.2	807	853.25	3	12.2	6.4	1.4	0.8	0	3.62018	1.89911	0.41543	0.237389	0	39.5	44.3	20.75	18.8	0	27.5261	30.8711	14.4599	13.101	0	143.5	70.9693
175	1020689	2	11.3333	1	1	66.8	406.15	120	202.2	807	853.25	4	47.2	21.4	6.6	2	0.4	3.50929	1.59108	0.490706	0.148699	0.0297398	147.3	149.85	94.8	49.35	12.5	25.8921	26.3403	16.6637	8.67463	2.19722	568.9	70.4957
175	1020689	2	11.3333	1	1	66.8	406.15	120	202.2	807	853.25	5	44.5	11.5	1.5	0.5	0	3.12921	0.808673	0.105479	0.0351597	0	128.25	78.625	20.75	11.875	0	27.1357	16.6358	4.39037	2.51256	0	472.625	55.3912
176	1020690	2	11.0833	2	1	90.1667	376.833	120	222.25	969.25		1	23.3333	6.33333	2	0.333333	0	3.71517	1.0084	0.318443	0.0530739	0	68.9167	39	25.1667	9.66667	0	28.6556	16.2162	10.4643	4.0194	0	240.5	63.8213
176	1020690	2	11.0833	2	1	90.1667	376.833	120	222.25	969.25		2	8.66667	2.33333	1	0	0	4.33333	1.16667	0.5	0	0	27.1667	14.9167	15	0	0	34.6808	19.0426	19.1489	0	0	78.3333	65.2778
176	1020690	2	11.0833	2	1	90.1667	376.833	120	222.25	969.25		3	20.3333	4	0.666667	0	0	5.48931	1.07987	0.179978	0	0	59.5833	26.3333	7.33333	0	0	40.487	17.8935	4.98301	0	0	147.167	66.2167
176	1020690	2	11.0833	2	1	90.1667	376.833	120	222.25	969.25		4	61.3333	18	5	1	2.66667	3.79675	1.11426	0.309518	0.0619035	0.165076	184.75	117.167	63.8333	29.0833	110.583	26.9971	17.1213	9.32781	4.24988	16.1593	684.333	70.6044
176	1020690	2	11.0833	2	1	90.1667	376.833	120	222.25	969.25		5
177	1020692	2	10.9167	1	1	56.1875	395.188	120	191	762.375	793.375	1	23.5	8	2	0.75	0	3.56793	1.21461	0.303653	0.11387	0	71	50.6875	26.5625	16.75	0	28.4	20.275	10.625	6.7	0	250	63.2611
177	1020692	2	10.9167	1	1	56.1875	395.188	120	191	762.375	793.375	2	9.25	1.75	0	0.25	0	4.625	0.875	0	0.125	0	28.75	10.3125	0	6.4375	0	39.621	14.2119	0	8.87166	0	72.5625	60.4688
177	1020692	2	10.9167	1	1	56.1875	395.188	120	191	762.375	793.375	3	11.75	4.75	1.25	0.5	0	3.6911	1.49215	0.39267	0.157068	0	36.3125	32.6875	19	11.375	0	26.1712	23.5586	13.6937	8.1982	0	138.75	72.644
177	1020692	2	10.9167	1	1	56.1875	395.188	120	191	762.375	793.375	4	48	15.5	3.25	1.5	0.25	3.77767	1.21987	0.25578	0.118052	0.0196754	145.438	100.438	45.5625	34.5625	7.6875	29.2007	20.1656	9.14795	6.93939	1.54348	498.062	65.3304
177	1020692	2	10.9167	1	1	56.1875	395.188	120	191	762.375	793.375	5	48.5	16.5	2.5	1	2	3.66787	1.24783	0.189066	0.0756263	0.151253	146.625	119.125	29	21.25	74.25	25.735	20.9083	5.08995	3.72971	13.032	569.75	71.8135
178	1020693	2	11.5833	1	1	78.25	406.15	120	218.55	822.95	768	1	22.6	8.8	2	0.8	0	3.33867	1.30001	0.295457	0.118183	0	68.85	58.85	25.6	17.9	0	27.9084	23.8549	10.377	7.25578	0	246.7	60.7411
178	1020693	2	11.5833	1	1	78.25	406.15	120	218.55	822.95	768	2	6.4	1.6	0.6	0	0	3.2	0.8	0.3	0	0	19.45	12.4	7.7	0	0	32.4979	20.7185	12.8655	0	0	59.85	49.875
178	1020693	2	11.5833	1	1	78.25	406.15	120	218.55	822.95	768	3	11.2	5.2	1.6	0.6	0.2	3.07481	1.42759	0.439259	0.164722	0.0549073	36.05	35.15	21.65	14.6	7.45	25.0608	24.4352	15.0504	10.1495	5.17901	143.85	65.8202
178	1020693	2	11.5833	1	1	78.25	406.15	120	218.55	822.95	768	4	45.4	16.8	4.2	1.4	0.4	3.31004	1.22486	0.306215	0.102072	0.0291634	138.75	113.6	54.95	32.5	13.6	27.9569	22.8894	11.0719	6.54846	2.74028	496.3	60.3074
178	1020693	2	11.5833	1	1	78.25	406.15	120	218.55	822.95	768	5	47.5	14	7.5	0	0	3.71094	1.09375	0.585938	0	0	151.625	97.25	101.25	0	0	30.3934	19.4939	20.2957	0	0	498.875	64.9577
179	1020694	2	12	1	1	52.25	406.05	120	181.75	786.75	632.75	1	23.8	8	1.2	0.4	0	3.51681	1.18212	0.177318	0.059106	0	73.85	53.7	17.35	10.1	0	30.7132	22.3331	7.21564	4.20046	0	240.45	59.2168
179	1020694	2	12	1	1	52.25	406.05	120	181.75	786.75	632.75	2	5.2	1.8	0.2	0.2	0.2	2.6	0.9	0.1	0.1	0.1	14.45	13.3	2	5.7	7.2	18.926	17.4198	2.61952	7.46562	9.43026	76.35	63.625
179	1020694	2	12	1	1	52.25	406.05	120	181.75	786.75	632.75	3	6.6	2.2	0.4	0.8	0.2	2.17882	0.726272	0.13205	0.264099	0.0660248	18.05	17.2	5.05	19.05	12.8	17.6701	16.838	4.94371	18.649	12.5306	102.15	56.2036
179	1020694	2	12	1	1	52.25	406.05	120	181.75	786.75	632.75	4	39.2	12.4	2.2	1.6	0.6	2.98951	0.945663	0.167779	0.122021	0.0457579	115.5	87	30.55	38.85	29.35	25.0054	18.8352	6.61399	8.41091	6.35419	461.9	58.7099
179	1020694	2	12	1	1	52.25	406.05	120	181.75	786.75	632.75	5	24.5	5	1.5	1.5	1	2.32319	0.474121	0.142236	0.142236	0.0948242	73.375	34.75	20.25	34.125	45.875	20.1996	9.56641	5.57467	9.39436	12.629	363.25	57.4081
180	1020695	2	11.0833	2	1	78.7	406.05	120	224	848.4	909.5	1	21.2	4.8	1	0.2	0	3.13262	0.709272	0.147765	0.029553	0	61.9	31.85	13.3	5.75	0	29.6172	15.2392	6.36364	2.7512	0	209	51.4715
180	1020695	2	11.0833	2	1	78.7	406.05	120	224	848.4	909.5	2	4.4	2	0.6	0.2	0.2	2.2	1	0.3	0.1	0.1	13.8	14.65	8.2	5.6	7	20.2941	21.5441	12.0588	8.23529	10.2941	68	56.6667
180	1020695	2	11.0833	2	1	78.7	406.05	120	224	848.4	909.5	3	9.4	4	1.2	0.4	0	2.51786	1.07143	0.321429	0.107143	0	31.45	25.6	15.1	8.75	0	25.9168	21.096	12.4433	7.21055	0	121.35	54.1741
180	1020695	2	11.0833	2	1	78.7	406.05	120	224	848.4	909.5	4	40.8	12.2	3.4	0.8	0.4	2.88543	0.862801	0.240453	0.0565771	0.0282885	125.45	81.75	44.5	20.1	13.25	27.346	17.8202	9.70027	4.38147	2.88828	458.75	54.0724
180	1020695	2	11.0833	2	1	78.7	406.05	120	224	848.4	909.5	5	42	33	13	5	0	2.77075	2.17702	0.857614	0.329852	0	138.25	237.5	187.5	121.5	0	19.0755	32.7699	25.871	16.7644	0	724.75	79.6866
181	1030501	3	11.9167	2	1	67.5	450	120	240	941.375	645.125	1	29	7.5	0	0	0.5	3.86667	1	0	0	0.0666667	91.875	50.875	0	0	16.875	36.9161	20.442	0	0	6.78051	248.875	55.3056
181	1030501	3	11.9167	2	1	67.5	450	120	240	941.375	645.125	2	8	1.5	0.5	0	0.5	4	0.75	0.25	0	0.25	25.625	10.25	5.75	0	17.75	36.4769	14.5907	8.18505	0	25.2669	70.25	58.5417
181	1030501	3	11.9167	2	1	67.5	450	120	240	941.375	645.125	3	11	4	0.5	0	0	2.75	1	0.125	0	0	32.5	26.625	6.75	0	0	27.957	22.9032	5.80645	0	0	116.25	48.4375
181	1030501	3	11.9167	2	1	67.5	450	120	240	941.375	645.125	4	52.5	16	2.5	0.5	2	3.34617	1.01978	0.159341	0.0318683	0.127473	163.5	109.25	31.75	14.5	69.125	29.8154	19.9225	5.78983	2.64418	12.6054	548.375	58.2526
181	1030501	3	11.9167	2	1	67.5	450	120	240	941.375	645.125	5	22.5	4.5	4	0.5	0	2.09262	0.418524	0.372021	0.0465026	0	66	32.125	54.75	13.375	0	22.7097	11.0538	18.8387	4.60215	0	290.625	45.0494
182	1030502	3	10.3333	1	1	97.15	450	120	172.6	857.5	723.5	1	19.6	7.4	6	0.4	0.4	2.61333	0.986667	0.8	0.0533333	0.0533333	60.3	51.65	84.2	8.85	15.4	20.9411	17.9371	29.2412	3.07345	5.34815	287.95	63.9889
182	1030502	3	10.3333	1	1	97.15	450	120	172.6	857.5	723.5	2	6.6	1.4	0.2	0	0.2	3.3	0.7	0.1	0	0.1	20.45	8.75	3.05	0	6.9	30.4542	13.0305	4.54207	0	10.2755	67.15	55.9583
182	1030502	3	10.3333	1	1	97.15	450	120	172.6	857.5	723.5	3	9.6	0.6	0.6	0	0.2	3.3372	0.208575	0.208575	0	0.0695249	25.15	4.1	6.45	0	6.85	29.0248	4.73168	7.44374	0	7.90537	86.65	50.2028
182	1030502	3	10.3333	1	1	97.15	450	120	172.6	857.5	723.5	4	39.8	10.6	7.2	0.6	1.2	2.78484	0.741691	0.50379	0.0419825	0.083965	118	74.1	99.1	13.25	43.1	23.16	14.5437	19.4504	2.60059	8.45927	509.5	59.4169
182	1030502	3	10.3333	1	1	97.15	450	120	172.6	857.5	723.5	5	37	15	1	0	0	3.06842	1.24395	0.0829302	0	0	110.25	96.25	14.25	0	0	27.5453	24.0475	3.56027	0	0	400.25	55.3214
183	1030503	3	10.25	1	1	55.7	450	108.8	102.8	717.4	839.25	1	28	7.4	2.8	0.6	0	3.73333	0.986667	0.373333	0.08	0	85.1	50.75	39	13.85	0	32.8318	19.5795	15.0463	5.34336	0	259.2	57.6
183	1030503	3	10.25	1	1	55.7	450	108.8	102.8	717.4	839.25	2	5	0.6	0.4	0	0	2.75735	0.330882	0.220588	0	0	13.8	4.55	4.8	0	0	32.9356	10.8592	11.4558	0	0	41.9	38.511
183	1030503	3	10.25	1	1	55.7	450	108.8	102.8	717.4	839.25	3	3.8	0.4	0.6	0	0	2.2179	0.233463	0.350195	0	0	11.4	2.1	7.85	0	0	30.4406	5.60748	20.9613	0	0	37.45	36.43
183	1030503	3	10.25	1	1	55.7	450	108.8	102.8	717.4	839.25	4	38.2	8.8	4.4	0.6	0.2	3.19487	0.735991	0.367996	0.0501812	0.0167271	114.1	60.75	59	13.85	6.3	30.9047	16.4545	15.9805	3.75135	1.70639	369.2	51.4636
183	1030503	3	10.25	1	1	55.7	450	108.8	102.8	717.4	839.25	5	39.5	9.5	3	1	1	2.82395	0.679178	0.214477	0.0714924	0.0714924	116.5	65.875	40	23.75	34.375	27.6722	15.6473	9.50119	5.64133	8.16508	421	50.1638
184	1030505	3	10.8333	2	1	83.25	450	89.875	39.375	663		1	12	3.5	4	2	2	1.6	0.466667	0.533333	0.266667	0.266667	33.5	25	60.25	47.375	90.75	10.9254	8.15328	19.6494	15.4505	29.5964	306.625	68.1389
184	1030505	3	10.8333	2	1	83.25	450	89.875	39.375	663		2	3	1.5	0.5	0	0	2.00278	1.00139	0.333797	0	0	8.875	9.5	9	0	0	18.4416	19.7403	18.7013	0	0	48.125	53.5466
184	1030505	3	10.8333	2	1	83.25	450	89.875	39.375	663		3	1	1	0.5	1	0	1.52381	1.52381	0.761905	1.52381	0	3.25	6.625	7.75	22.375	0	8.81356	17.9661	21.0169	60.678	0	36.875	93.6508
184	1030505	3	10.8333	2	1	83.25	450	89.875	39.375	663		4	19	7	6.5	3	2.5	1.71946	0.633484	0.588235	0.271493	0.226244	52.25	49	98.125	69.75	106.5	11.4458	10.7338	21.4951	15.2793	23.3297	456.5	68.8537
184	1030505	3	10.8333	2	1	83.25	450	89.875	39.375	663		5
185	1030506	3	10.5	2	1	72.45	450	120	142.5	784.95	778.75	1	18.4	7.2	5.6	1.6	0	2.45333	0.96	0.746667	0.213333	0	55.15	48.7	79	38.55	0	19.5394	17.2542	27.9894	13.6581	0	282.25	62.7222
185	1030506	3	10.5	2	1	72.45	450	120	142.5	784.95	778.75	2	6.4	2.8	1.4	0	0.2	3.2	1.4	0.7	0	0.1	19.15	21	17.85	0	6.7	23.9975	26.3158	22.3684	0	8.39599	79.8	66.5
185	1030506	3	10.5	2	1	72.45	450	120	142.5	784.95	778.75	3	7.6	3.2	1.6	0.6	0	3.2	1.34737	0.673684	0.252632	0	24.3	21.3	22.05	16.05	0	24.0713	21.0996	21.8425	15.899	0	100.95	70.8421
185	1030506	3	10.5	2	1	72.45	450	120	142.5	784.95	778.75	4	34	15	9.4	2.2	0.4	2.59889	1.14657	0.718517	0.168164	0.0305752	103.15	103.5	130.6	54.6	13	20.2394	20.3081	25.6254	10.7132	2.55077	509.65	64.9277
185	1030506	3	10.5	2	1	72.45	450	120	142.5	784.95	778.75	5	31	13.5	9	1.5	0.5	2.38844	1.04013	0.693419	0.11557	0.0385233	91.5	95.625	124.125	31.75	15.75	20.356	21.2736	27.614	7.0634	3.50389	449.5	57.7207
187	1030509	3	11.6667	1	1	84	450	120	166.188	820.188	784.5	1	29	8	3.25	0.5	0.5	3.86667	1.06667	0.433333	0.0666667	0.0666667	92.4375	50	41.75	12.0625	16.875	31.428	16.9996	14.1946	4.10115	5.73736	294.125	65.3611
187	1030509	3	11.6667	1	1	84	450	120	166.188	820.188	784.5	2	8.25	1.25	1	0	0	4.125	0.625	0.5	0	0	24.8125	6.875	12.9375	0	0	31.684	8.77893	16.5204	0	0	78.3125	65.2604
187	1030509	3	11.6667	1	1	84	450	120	166.188	820.188	784.5	3	11	3.5	0.75	0.5	0.25	3.97142	1.26363	0.270778	0.180519	0.0902595	34.1875	23.1875	11.125	12.6875	8.625	29.7121	20.1521	9.66866	11.0266	7.49593	115.062	69.2366
187	1030509	3	11.6667	1	1	84	450	120	166.188	820.188	784.5	4	51.75	14	5.25	1.25	1	3.78572	1.02416	0.384059	0.0914425	0.073154	160.625	87.8125	68.8125	30.625	33.375	29.8109	16.2974	12.7711	5.6838	6.19418	538.812	65.6938
187	1030509	3	11.6667	1	1	84	450	120	166.188	820.188	784.5	5	52	12	4	0	0	3.97706	0.917782	0.305927	0	0	155	82.5	60.75	0	0	32.0413	17.0543	12.5581	0	0	483.75	61.6635
189	1030513	3	11.6667	1	1	17	355.1	110.4	240	1010.5	871.875	1	18.6	5.6	2.2	0.8	1	3.14278	0.946212	0.371726	0.135173	0.168966	61.55	39.4	31.35	19.3	52.85	20.7729	13.2973	10.5805	6.51367	17.8367	296.3	83.4413
189	1030513	3	11.6667	1	1	17	355.1	110.4	240	1010.5	871.875	2	4.2	2	0.6	0.4	0	2.28261	1.08696	0.326087	0.217391	0	11.55	13.2	6.75	10.4	0	14.7228	16.826	8.60421	13.2569	0	78.45	71.0598
189	1030513	3	11.6667	1	1	17	355.1	110.4	240	1010.5	871.875	3	12.8	6.2	1.8	0.4	0	3.2	1.55	0.45	0.1	0	41.7	42.35	25.65	9.1	0	21.7584	22.0976	13.3838	4.74824	0	191.65	79.8542
189	1030513	3	11.6667	1	1	17	355.1	110.4	240	1010.5	871.875	4	52.4	18.4	7	2.6	1.2	3.11133	1.09253	0.415636	0.154379	0.0712519	167	125.5	93.35	64.55	59.6	20.7106	15.564	11.5769	8.00521	7.39133	806.35	79.7971
189	1030513	3	11.6667	1	1	17	355.1	110.4	240	1010.5	871.875	5	41	17	8.5	1.5	1.5	2.82151	1.16989	0.584946	0.103226	0.103226	126	110.25	122.375	35.375	46.375	17.9073	15.6689	17.3921	5.02754	6.59087	703.625	80.7025
191	1030515	3	10.75	2	1	90	450	120	138	798		1	24.4	11.2	5	0.6	0	3.25333	1.49333	0.666667	0.08	0	81.65	76.4	66.35	14.35	0	27.948	26.151	22.7109	4.91186	0	292.15	64.9222
191	1030515	3	10.75	2	1	90	450	120	138	798		2	5.6	2	1.2	0.2	0	2.8	1	0.6	0.1	0	17.6	13.7	16.95	4	0	27.1186	21.1094	26.1171	6.16333	0	64.9	54.0833
191	1030515	3	10.75	2	1	90	450	120	138	798		3	3.8	2.8	0.6	0.4	0.4	1.65217	1.21739	0.26087	0.173913	0.173913	11.9	19.6	9.2	10	20	13.8533	22.8172	10.7101	11.6414	23.2829	85.9	62.2464
191	1030515	3	10.75	2	1	90	450	120	138	798		4	37.6	17.6	7.8	1.2	0.6	2.82707	1.32331	0.586466	0.0902256	0.0451128	121.9	122.15	105.3	28.35	26.3	24.589	24.6394	21.2405	5.71861	5.30509	495.75	62.1241
191	1030515	3	10.75	2	1	90	450	120	138	798		5
199	1030535	3	10.5	2	1	83.65	450	120	165.2	819.9	718.25	1	24.4	7	1.4	0.4	0	3.25333	0.933333	0.186667	0.0533333	0	74.15	48.75	17.7	8.9	0	30.1852	19.8453	7.20537	3.62304	0	245.65	54.5889
199	1030535	3	10.5	2	1	83.65	450	120	165.2	819.9	718.25	2	4.6	2	0	0	0.2	2.3	1	0	0	0.1	14	15.45	0	0	6.55	24.9777	27.5647	0	0	11.686	56.05	46.7083
199	1030535	3	10.5	2	1	83.65	450	120	165.2	819.9	718.25	3	3.8	2.2	0.8	0.2	0.4	1.38015	0.799032	0.290557	0.0726392	0.145278	12.55	15	12.35	4.05	13.95	13.4296	16.0514	13.2156	4.33387	14.9278	93.45	56.5678
199	1030535	3	10.5	2	1	83.65	450	120	165.2	819.9	718.25	4	34.4	12.4	2.8	0.8	1	2.51738	0.907428	0.204903	0.0585437	0.0731797	105.6	88.7	36.8	17.65	33.15	23.7597	19.9572	8.2799	3.9712	7.45866	444.45	54.2078
199	1030535	3	10.5	2	1	83.65	450	120	165.2	819.9	718.25	5	21	7.5	2	2.5	0	1.75426	0.626523	0.167073	0.208841	0	60.625	56.125	25.25	59.625	0	16.782	15.5363	6.98962	16.5052	0	361.25	50.2959
200	1030537	3	10.4167	2	1	62.55	450	120	226.5	873	807.75	1	22.2	10.2	3.2	1.4	0.4	2.96	1.36	0.426667	0.186667	0.0533333	67.5	75.7	42.95	32.9	16.85	22.6586	25.4112	14.4176	11.044	5.65626	297.9	66.2
200	1030537	3	10.4167	2	1	62.55	450	120	226.5	873	807.75	2	9.2	4.2	0.2	0	0	4.6	2.1	0.1	0	0	27.65	29.1	2.6	0	0	33.9472	35.7274	3.19214	0	0	81.45	67.875
200	1030537	3	10.4167	2	1	62.55	450	120	226.5	873	807.75	3	22.4	7.8	0.6	0.2	0	5.93377	2.06623	0.15894	0.0529801	0	70	51.6	9.5	4.3	0	40.311	29.7149	5.47077	2.47625	0	173.65	76.6667
200	1030537	3	10.4167	2	1	62.55	450	120	226.5	873	807.75	4	58.2	24.4	4.4	1.8	0.8	4	1.67698	0.302406	0.123711	0.0549828	179.65	170.75	59.65	43.2	29.15	29.5283	28.0654	9.8044	7.10059	4.79126	608.4	69.6907
200	1030537	3	10.4167	2	1	62.55	450	120	226.5	873	807.75	5	56	25	5	0.5	1	4.1597	1.85701	0.371402	0.0371402	0.0742804	170	172.75	63.625	11.125	47.25	28.887	29.3543	10.8114	1.8904	8.02889	588.5	72.8567
201	1030538	3	10.9167	2	1	33.6	450	120	149.8	757	561.25	1	24.4	10.6	5.6	0.4	0.2	3.25333	1.41333	0.746667	0.0533333	0.0266667	78.6	72.75	84.05	8.25	7.4	27.0475	25.0344	28.9229	2.83895	2.54646	290.6	64.5778
201	1030538	3	10.9167	2	1	33.6	450	120	149.8	757	561.25	2	6.4	2.6	0.8	0	0	3.2	1.3	0.4	0	0	20.5	17.1	11.7	0	0	30.0807	25.0917	17.168	0	0	68.15	56.7917
201	1030538	3	10.9167	2	1	33.6	450	120	149.8	757	561.25	3	6	3.8	1	0.6	0.2	2.4032	1.52203	0.400534	0.24032	0.0801068	18.8	26.2	15.9	13.2	7.75	19.9787	27.8427	16.8969	14.0276	8.23592	94.1	62.8171
201	1030538	3	10.9167	2	1	33.6	450	120	149.8	757	561.25	4	37.8	17.4	8	1.2	0.6	2.99604	1.37913	0.634082	0.0951123	0.0475561	120.35	118.75	120.1	27.1	21.45	25.1253	24.7912	25.0731	5.65762	4.47808	479	63.2761
201	1030538	3	10.9167	2	1	33.6	450	120	149.8	757	561.25	5	23	7	5	0	1	2.4588	0.74833	0.534521	0	0.106904	75	45.5	66.25	0	49.75	24.8139	15.0538	21.9189	0	16.4599	302.25	53.853
202	1030539	3	11.6667	2	1	132.75	450	120	196.95	922.2	788.125	1	27.8	6.6	2.2	0.8	0	3.70667	0.88	0.293333	0.106667	0	84	42.45	31	18.8	0	32.4512	16.3995	11.976	7.26289	0	258.85	57.5222
202	1030539	3	11.6667	2	1	132.75	450	120	196.95	922.2	788.125	2	8.4	2	0.4	0	0	4.2	1	0.2	0	0	25.5	13.15	5.25	0	0	34.3203	17.6985	7.06595	0	0	74.3	61.9167
202	1030539	3	11.6667	2	1	132.75	450	120	196.95	922.2	788.125	3	16.4	4.8	1.2	0	0	4.99619	1.4623	0.365575	0	0	48.95	29.45	15.3	0	0	35.4325	21.3174	11.0749	0	0	138.15	70.1447
202	1030539	3	11.6667	2	1	132.75	450	120	196.95	922.2	788.125	4	60.8	14.8	4.8	0.8	0.2	3.95576	0.962915	0.312297	0.0520494	0.0130124	180.6	95.3	65.3	18.8	6.3	32.3801	17.0865	11.7078	3.37069	1.12954	557.75	60.4804
202	1030539	3	11.6667	2	1	132.75	450	120	196.95	922.2	788.125	5	41	11	2	1	0.5	3.12133	0.837431	0.15226	0.0761301	0.038065	114.75	69.625	28.25	26.625	23.125	24.4931	14.8613	6.02988	5.68303	4.93597	468.5	59.4449
203	1030541	3	9.91667	2	1	70.15	450	120	169.85	810	742.125	1	17.4	10.4	3.6	1.6	1	2.32	1.38667	0.48	0.213333	0.133333	53.7	69.45	48.65	38.95	34.75	18.3308	23.7071	16.6069	13.2958	11.8621	292.95	65.1
203	1030541	3	9.91667	2	1	70.15	450	120	169.85	810	742.125	2	7.4	1.4	0.6	0.2	0	3.7	0.7	0.3	0.1	0	22.6	9.35	7.9	4.4	0	32.3782	13.3954	11.3181	6.30372	0	69.8	58.1667
203	1030541	3	9.91667	2	1	70.15	450	120	169.85	810	742.125	3	9.6	3.6	0.8	0	0.2	3.39123	1.27171	0.282602	0	0.0706506	28.25	26.6	10.3	0	6.7	28.5066	26.8416	10.3935	0	6.76085	99.1	58.3456
203	1030541	3	9.91667	2	1	70.15	450	120	169.85	810	742.125	4	36.8	15.6	5.6	1.8	1.4	2.72593	1.15556	0.414815	0.133333	0.103704	111.2	107.05	73.9	43.35	47.75	22.4194	21.5827	14.8992	8.73992	9.62702	496	61.2346
203	1030541	3	9.91667	2	1	70.15	450	120	169.85	810	742.125	5	56.5	14	1	0.5	0	4.56796	1.13188	0.0808489	0.0404245	0	167.875	97.375	13.25	10.875	0	38.815	22.5145	3.06358	2.51445	0	432.5	58.2786
206	1030545	3	10.25	2	1	80.85	450	120	139.65	790.6	725.375	1	24.4	8.8	5	0.4	0.2	3.25333	1.17333	0.666667	0.0533333	0.0266667	72.1	62.8	63.7	9.25	7.85	26.0242	22.6674	22.9922	3.33875	2.83342	277.05	61.5667
206	1030545	3	10.25	2	1	80.85	450	120	139.65	790.6	725.375	2	3.6	2.2	0.4	0.2	0	1.8	1.1	0.2	0.1	0	10.25	15.55	6.3	4.25	0	16.8863	25.6178	10.3789	7.00165	0	60.7	50.5833
206	1030545	3	10.25	2	1	80.85	450	120	139.65	790.6	725.375	3	4.2	1.6	1.6	0.2	0.2	1.80451	0.687433	0.687433	0.0859291	0.0859291	12.35	11.85	20.75	5.05	6.65	16.4338	15.7685	27.6114	6.71989	8.84897	75.15	53.8131
206	1030545	3	10.25	2	1	80.85	450	120	139.65	790.6	725.375	4	35	13.6	7.6	0.8	0.6	2.65621	1.03213	0.576777	0.0607134	0.045535	104.05	97.8	98.35	18.55	20.8	22.7134	21.3491	21.4691	4.04933	4.54049	458.1	57.9433
206	1030545	3	10.25	2	1	80.85	450	120	139.65	790.6	725.375	5	38.5	11.5	6	1	2	3.18456	0.951232	0.496295	0.0827158	0.165432	121.25	80.125	82.75	26.5	74	25.9636	17.1574	17.7195	5.67452	15.8458	467	64.3805
207	1030601	3	10.8333	2	1	89.35	450	120	144.85	804.2	658.125	1	22.8	4	1.8	0.8	0	3.04	0.533333	0.24	0.106667	0	69.25	26.8	24.85	17.95	0	29.9978	11.6093	10.7646	7.77561	0	230.85	51.3
207	1030601	3	10.8333	2	1	89.35	450	120	144.85	804.2	658.125	2	5.4	2.2	0	0.4	0.2	2.7	1.1	0	0.2	0.1	14.9	14.6	0	9.65	6.9	21.0899	20.6653	0	13.6589	9.76645	70.65	58.875
207	1030601	3	10.8333	2	1	89.35	450	120	144.85	804.2	658.125	3	5.2	1.8	0.8	0	0.4	2.15395	0.745599	0.331377	0	0.165689	14.35	12.75	9.9	0	17.35	19.5504	17.3706	13.4877	0	23.6376	73.4	50.6731
207	1030601	3	10.8333	2	1	89.35	450	120	144.85	804.2	658.125	4	35.8	9.2	3.2	1.2	1.2	2.67098	0.686396	0.238747	0.08953	0.08953	105.55	62.8	42.65	27.6	43.8	24.4952	14.5741	9.89789	6.4052	10.1648	430.9	53.5812
207	1030601	3	10.8333	2	1	89.35	450	120	144.85	804.2	658.125	5	41	10.5	3	0	0	3.73789	0.957265	0.273504	0	0	129.625	74.75	41	0	0	34.3264	19.7948	10.8573	0	0	377.625	57.3789
208	1030602	3	11.5	1	1	62.05	450	120	240	904.55	821.5	1	35.8	12.4	3.6	0.4	0	4.77333	1.65333	0.48	0.0533333	0	111.6	83.15	45.85	10.45	0	34.6584	25.823	14.2391	3.24534	0	322	71.5556
208	1030602	3	11.5	1	1	62.05	450	120	240	904.55	821.5	2	7.2	2.2	1	0.2	0	3.6	1.1	0.5	0.1	0	22.15	16.05	13.85	4.05	0	29.892	21.6599	18.691	5.46559	0	74.1	61.75
208	1030602	3	11.5	1	1	62.05	450	120	240	904.55	821.5	3	13.2	8.8	2.8	0.4	0	3.3	2.2	0.7	0.1	0	42	59	39.85	8.9	0	22.5867	31.729	21.4305	4.78623	0	185.95	77.4792
208	1030602	3	11.5	1	1	62.05	450	120	240	904.55	821.5	4	60.2	24.4	8.6	1	0.2	3.99315	1.61848	0.570449	0.0663313	0.0132663	187.2	166.95	115.85	23.4	6.3	29.1453	25.9925	18.0367	3.64316	0.98085	642.3	71.0077
208	1030602	3	11.5	1	1	62.05	450	120	240	904.55	821.5	5	53.5	22	10	1	0	3.90749	1.60682	0.730371	0.0730371	0	162.125	153.125	143.375	24.875	0	26.9815	25.4837	23.861	4.1398	0	600.875	73.1436
209	1030603	3	11.5	2	1	98.8	450	120	209.8	891.1	847.625	1	27.4	9.2	4	0.6	0.2	3.65333	1.22667	0.533333	0.08	0.0266667	87.6	62.9	52.25	14.4	8.55	29.2439	20.9982	17.4428	4.80721	2.85428	299.55	66.5667
209	1030603	3	11.5	2	1	98.8	450	120	209.8	891.1	847.625	2	4	2.6	1.6	0	0.2	2	1.3	0.8	0	0.1	12.05	18	22.55	0	10.8	16.9123	25.2632	31.6491	0	15.1579	71.25	59.375
209	1030603	3	11.5	2	1	98.8	450	120	209.8	891.1	847.625	3	9.2	5.6	1.6	0.2	0	2.63108	1.60153	0.457579	0.0571973	0	30.1	38.25	20.05	4.95	0	22.8723	29.0653	15.2356	3.7614	0	131.6	62.7264
209	1030603	3	11.5	2	1	98.8	450	120	209.8	891.1	847.625	4	47	18.8	8.2	0.8	0.6	3.16463	1.26585	0.552127	0.053866	0.0403995	148.65	129.75	108.35	19.35	25.65	25.913	22.6183	18.8878	3.37314	4.47137	573.65	64.3755
209	1030603	3	11.5	2	1	98.8	450	120	209.8	891.1	847.625	5	43.5	19.5	9.5	1	0	3.07919	1.38033	0.672467	0.070786	0	138.75	140.5	123.625	22.5	0	24.9382	25.2528	22.2197	4.04404	0	556.375	65.6393
210	1030604	3	11.1667	2	1	90.0833	450	119.167	128	787.25	487.75	1	27.6667	9.66667	1.66667	0.666667	0	3.68889	1.28889	0.222222	0.0888889	0	87.3333	66.6667	23.5833	15.0833	0	33.2171	25.3566	8.96989	5.73693	0	262.917	58.4259
210	1030604	3	11.1667	2	1	90.0833	450	119.167	128	787.25	487.75	2	8	2.33333	0.333333	0	0	4.02797	1.17483	0.167832	0	0	23.5833	16	4.5	0	0	36.6106	24.8383	6.98577	0	0	64.4167	54.0559
210	1030604	3	11.1667	2	1	90.0833	450	119.167	128	787.25	487.75	3	6	0.333333	0.666667	0	0	2.8125	0.15625	0.3125	0	0	17.4167	3.08333	8.16667	0	0	30.8715	5.46529	14.4756	0	0	56.4167	44.0755
210	1030604	3	11.1667	2	1	90.0833	450	119.167	128	787.25	487.75	4	44.6667	13.6667	3	0.666667	0.666667	3.40426	1.0416	0.228644	0.0508098	0.0508098	137.667	95.5833	40	15.0833	27.9167	30.8785	21.4393	8.97196	3.38318	6.26168	445.833	56.6317
210	1030604	3	11.1667	2	1	90.0833	450	119.167	128	787.25	487.75	5	24	5	0	0	1	2.95233	0.615069	0	0	0.123014	72	33	0	0	38.5	26.1343	11.9782	0	0	13.9746	275.5	56.4839
211	1030605	3	10.75	1	1	115.438	450	120	213.438	898.875	761.375	1	23.25	11.5	4	2	0	3.1	1.53333	0.533333	0.266667	0	72.6875	80.0625	51.625	47	0	23.5711	25.9627	16.741	15.2412	0	308.375	68.5278
211	1030605	3	10.75	1	1	115.438	450	120	213.438	898.875	761.375	2	4.75	2.25	1	0.25	0	2.375	1.125	0.5	0.125	0	14.75	16.125	13.1875	6.1875	0	20.3624	22.2606	18.2053	8.54185	0	72.4375	60.3646
211	1030605	3	10.75	1	1	115.438	450	120	213.438	898.875	761.375	3	14.25	4.75	1	0	0	4.00586	1.33529	0.281113	0	0	43.375	30.75	13.875	0	0	32.2491	22.8625	10.316	0	0	134.5	63.0161
211	1030605	3	10.75	1	1	115.438	450	120	213.438	898.875	761.375	4	49.25	20.5	6.5	2.25	0.25	3.28744	1.36838	0.433876	0.150188	0.0166875	151.875	140.938	86	53.1875	7.875	25.5951	23.7518	14.4934	8.96356	1.32715	593.375	66.0131
211	1030605	3	10.75	1	1	115.438	450	120	213.438	898.875	761.375	5	44	17.5	7.5	1	1	3.46741	1.37908	0.591036	0.0788048	0.0788048	135.75	128.625	96.5	23.875	36	26.1183	24.7475	18.5666	4.59355	6.92641	519.75	68.2647
212	1030606	3	11	1	1	88.85	450	115.3	144.9	799.05	744.25	1	27.6	8.2	3.4	0.6	0.2	3.68	1.09333	0.453333	0.08	0.0266667	85.8	54.95	43.75	14.55	8.55	29.2983	18.7639	14.9394	4.96841	2.91958	292.85	65.0778
212	1030606	3	11	1	1	88.85	450	115.3	144.9	799.05	744.25	2	8	1.6	1.2	0	0	4.16305	0.832611	0.624458	0	0	24.75	12.2	13.4	0	0	33.8346	16.6781	18.3185	0	0	73.15	63.4432
212	1030606	3	11	1	1	88.85	450	115.3	144.9	799.05	744.25	3	11	6	1.8	0	0	4.55487	2.48447	0.745342	0	0	34.2	41.25	20.75	0	0	30.4677	36.7483	18.4855	0	0	112.25	77.4672
212	1030606	3	11	1	1	88.85	450	115.3	144.9	799.05	744.25	4	52.4	17.2	7	0.6	0.4	3.93467	1.29153	0.525624	0.0450535	0.0300357	160.2	118.8	85.25	14.55	14.85	29.8797	22.158	15.9004	2.71379	2.76975	536.15	67.0984
212	1030606	3	11	1	1	88.85	450	115.3	144.9	799.05	744.25	5	42	16	8.5	2.5	0.5	3.38596	1.28989	0.685254	0.201545	0.040309	130.75	111.875	116.75	63.125	18.25	23.7027	20.281	21.1647	11.4435	3.30841	551.625	74.1182
213	1030607	3	11.4167	1	1	76	450	120	220	880	828.5	1	28	9.6	5.6	1	0.2	3.73333	1.28	0.746667	0.133333	0.0266667	87.7	65.7	78.75	24.55	8.6	27.1097	20.3091	24.3431	7.58887	2.65842	323.5	71.8889
213	1030607	3	11.4167	1	1	76	450	120	220	880	828.5	2	6.6	3.8	1	0.6	0.2	3.3	1.9	0.5	0.3	0.1	20.3	25.5	13.4	12.85	8.6	21.3235	26.7857	14.0756	13.4979	9.03361	95.2	79.3333
213	1030607	3	11.4167	1	1	76	450	120	220	880	828.5	3	9.6	6.8	3.8	0.6	0.2	2.61818	1.85455	1.03636	0.163636	0.0545455	31.15	48.55	52.3	14.55	6.05	17.8561	27.8303	29.9799	8.3405	3.46804	174.45	79.2955
213	1030607	3	11.4167	1	1	76	450	120	220	880	828.5	4	48.2	22.8	11	2.4	1	3.28636	1.55455	0.75	0.163636	0.0681818	151	159.6	152.05	56.15	37.95	22.9292	24.2351	23.0886	8.52631	5.76266	658.55	74.8352
213	1030607	3	11.4167	1	1	76	450	120	220	880	828.5	5	46	17	9	2.5	0	3.33132	1.23114	0.65178	0.18105	0	136.5	115.5	135.5	59.375	0	22.9605	19.4281	22.7923	9.98738	0	594.5	71.7562
214	1030608	3	10.8333	2	1	69.2	450	120	180.45	819.65	727.75	1	19.4	7.2	0.8	0.8	0	2.58667	0.96	0.106667	0.106667	0	57.3	46.25	11.7	17.2	0	24.7303	19.9612	5.04963	7.42339	0	231.7	51.4889
214	1030608	3	10.8333	2	1	69.2	450	120	180.45	819.65	727.75	2	4.4	1.6	0.4	0	0	2.2	0.8	0.2	0	0	13.3	10	4.95	0	0	26.2327	19.7239	9.76331	0	0	50.7	42.25
214	1030608	3	10.8333	2	1	69.2	450	120	180.45	819.65	727.75	3	7.2	1.4	1.2	0.4	0	2.39401	0.465503	0.399003	0.133001	0	21.65	8.75	15.7	9.9	0	24.2441	9.79843	17.5812	11.0862	0	89.3	49.4874
214	1030608	3	10.8333	2	1	69.2	450	120	180.45	819.65	727.75	4	32.4	10.6	2.8	1.2	0.2	2.37174	0.775941	0.204966	0.0878424	0.0146404	96.65	68.2	37.8	27.1	6.3	23.8819	16.852	9.34025	6.69632	1.55671	404.7	49.3747
214	1030608	3	10.8333	2	1	69.2	450	120	180.45	819.65	727.75	5	35.5	8	0	1	0	2.92683	0.659567	0	0.0824459	0	105	51	0	25.25	0	30.6346	14.8796	0	7.36689	0	342.75	47.0972
215	1030609	3	11.4167	2	1	62.25	450	120	206	858.167	541.625	1	17.3333	6	2.66667	1.66667	0.333333	2.31111	0.8	0.355556	0.222222	0.0444444	51.5833	42.3333	38.75	36.5833	14.3333	20.1432	16.5311	15.1318	14.2857	5.59714	256.083	56.9074
215	1030609	3	11.4167	2	1	62.25	450	120	206	858.167	541.625	2	7.66667	1.66667	0	0	0	3.83333	0.833333	0	0	0	20.3333	11.1667	0	0	0	32.0631	17.6084	0	0	0	63.4167	52.8472
215	1030609	3	11.4167	2	1	62.25	450	120	206	858.167	541.625	3	16.6667	5	0	0	0	4.85437	1.45631	0	0	0	50.5	32.9167	0	0	0	40.2658	26.2458	0	0	0	125.417	60.8819
215	1030609	3	11.4167	2	1	62.25	450	120	206	858.167	541.625	4	46	14.3333	3	1.66667	0.666667	3.21616	1.00214	0.209749	0.116527	0.046611	135.833	98.6667	42.8333	36.5833	24.8333	27.2986	19.8292	8.60827	7.3522	4.99079	497.583	57.9821
215	1030609	3	11.4167	2	1	62.25	450	120	206	858.167	541.625	5	24.5	9.5	0.5	0.5	0	2.71405	1.05239	0.0553889	0.0553889	0	71.375	66.25	8	14.875	0	30.4209	28.2365	3.4097	6.3399	0	234.625	43.3187
216	1030611	3	11.6667	1	1	67.5625	450	120	150.25	787.812	793.5	1	26.5	9	5.25	2	0.75	3.53333	1.2	0.7	0.266667	0.1	82	61.8125	69.3125	45.625	26.6875	24.7314	18.6428	20.9048	13.7606	8.04901	331.562	73.6806
216	1030611	3	11.6667	1	1	67.5625	450	120	150.25	787.812	793.5	2	4	3	0.75	0	0	2	1.5	0.375	0	0	11.9375	21.4375	9.8125	0	0	17.9511	32.2368	14.7556	0	0	66.5	55.4167
216	1030611	3	11.6667	1	1	67.5625	450	120	150.25	787.812	793.5	3	7	3.25	0.75	0.25	0.25	2.79534	1.29784	0.299501	0.0998336	0.0998336	21.0625	21.9375	9	5.1875	11.5	25.2434	26.2921	10.7865	6.21723	13.7828	83.4375	55.5324
216	1030611	3	11.6667	1	1	67.5625	450	120	150.25	787.812	793.5	4	40.5	16.25	7.25	2.25	1.25	3.08449	1.2376	0.552162	0.171361	0.0952003	122.562	111.688	95.6875	50.8125	46.0625	23.287	21.2208	18.1807	9.65444	8.75193	526.312	66.8068
216	1030611	3	11.6667	1	1	67.5625	450	120	150.25	787.812	793.5	5	52	13.5	4.5	0	0.5	3.93195	1.02079	0.340265	0	0.0378072	159.125	94.75	59.875	0	25.75	33.0392	19.673	12.4319	0	5.34648	481.625	60.6963
217	1030612	3	10.9167	1	1	67.25	450	120	214.625	851.875	742.625	1	20.5	8.75	5	1	0.25	2.73333	1.16667	0.666667	0.133333	0.0333333	63.375	62.875	70.4375	21.3125	7.9375	22.6137	22.4353	25.1338	7.60482	2.83229	280.25	62.2778
217	1030612	3	10.9167	1	1	67.25	450	120	214.625	851.875	742.625	2	3	1.75	1	0.5	0	1.5	0.875	0.5	0.25	0	7.5	10.8125	13.625	10.6875	0	13.2304	19.0739	24.0353	18.8534	0	56.6875	47.2396
217	1030612	3	10.9167	1	1	67.25	450	120	214.625	851.875	742.625	3	6.5	5.25	2.5	0.75	0.5	1.81712	1.46768	0.698893	0.209668	0.139779	19.8125	35.9375	30.5625	19.25	20.8125	14.1771	25.7156	21.8694	13.7746	14.8927	139.75	65.1136
217	1030612	3	10.9167	1	1	67.25	450	120	214.625	851.875	742.625	4	31.25	16.5	8.75	2.25	1	2.20103	1.16214	0.616288	0.158474	0.0704329	94.4375	115.062	117.5	51.25	36.625	18.5969	22.6585	23.1385	10.0923	7.21231	507.812	59.6112
217	1030612	3	10.9167	1	1	67.25	450	120	214.625	851.875	742.625	5	33	11.5	3	1.5	2	2.66622	0.929137	0.242383	0.121192	0.161589	105.25	78.625	38.125	34	73.375	23.7317	17.7283	8.59639	7.66629	16.5445	443.5	59.7206
218	1030613	3	11	1	1	87.625	450	104.438	203.625	878	591.25	1	21.5	4.5	0.75	0.5	0.5	2.86667	0.6	0.1	0.0666667	0.0666667	62.4375	30.0625	10.0625	11.4375	24.5	25.4134	12.2361	4.09565	4.6553	9.97202	245.688	54.5972
218	1030613	3	11	1	1	87.625	450	104.438	203.625	878	591.25	2	6.5	1.25	0.5	0	0	3.73429	0.718133	0.287253	0	0	22	9	5.875	0	0	37.931	15.5172	10.1293	0	0	58	55.5356
218	1030613	3	11	1	1	87.625	450	104.438	203.625	878	591.25	3	13.75	3.5	0.25	0	0	4.05157	1.03131	0.0736648	0	0	40.1875	23.375	2.75	0	0	36.41	21.1778	2.49151	0	0	110.375	54.205
218	1030613	3	11	1	1	87.625	450	104.438	203.625	878	591.25	4	48.75	9.75	2	0.5	0.75	3.33144	0.666287	0.136674	0.0341686	0.0512528	145.938	65.875	25.5	11.4375	32.375	30.5708	13.7994	5.34171	2.39592	6.78188	477.375	54.3707
218	1030613	3	11	1	1	87.625	450	104.438	203.625	878	591.25	5	13	4	8	0	3	1.31924	0.40592	0.811839	0	0.30444	32.5	25	118	0	140.5	7.80781	6.00601	28.3483	0	33.7538	416.25	70.4017
219	1030614	3	11	2	1	119.55	450	120	196.75	1053.85	1097.5	1	13	1.4	0.6	0.2	0.4	1.73333	0.186667	0.08	0.0266667	0.0533333	34.7	10.7	8.95	4.85	19.55	18.7923	5.79475	4.84701	2.62659	10.5876	184.65	41.0333
219	1030614	3	11	2	1	119.55	450	120	196.75	1053.85	1097.5	2	5.8	1.2	0.2	0	0	2.9	0.6	0.1	0	0	18.4	8.65	2.65	0	0	34.2964	16.123	4.93942	0	0	53.65	44.7083
219	1030614	3	11	2	1	119.55	450	120	196.75	1053.85	1097.5	3	9.6	3.8	0.4	0.2	0.4	2.92757	1.15883	0.121982	0.0609911	0.121982	28.85	25.55	6.8	4.2	17.95	22.7703	20.1657	5.36701	3.31492	14.1673	126.7	64.3964
219	1030614	3	11	2	1	119.55	450	120	196.75	1053.85	1097.5	4	37.6	10	4	1.6	2.8	2.14072	0.569341	0.227736	0.0910946	0.159415	109	70.85	55.95	37.65	139	18.4668	12.0034	9.47903	6.37865	23.5493	590.25	56.0089
219	1030614	3	11	2	1	119.55	450	120	196.75	1053.85	1097.5	5	17	9	14	2	6	0.929385	0.492027	0.765376	0.109339	0.328018	47.75	73.25	206.5	52.25	279.75	6.43314	9.86864	27.8208	7.03941	37.6895	742.25	67.631
220	1030615	3	11	1	1	69.45	450	120	192.05	843.05	679.5	1	30.2	7.8	4	0	0.2	4.02667	1.04	0.533333	0	0.0266667	91.2	55.45	52.5	0	8.55	30.91	18.7934	17.7936	0	2.89781	295.05	65.5667
220	1030615	3	11	1	1	69.45	450	120	192.05	843.05	679.5	2	5.4	2	0.6	0	0	2.7	1	0.3	0	0	15.5	12.7	8.3	0	0	25.3682	20.7856	13.5843	0	0	61.1	50.9167
220	1030615	3	11	1	1	69.45	450	120	192.05	843.05	679.5	3	9.8	5.8	2.2	0.4	0	3.0617	1.81203	0.687321	0.124967	0	29.15	41.95	28.2	8.85	0	20.5789	29.6153	19.9082	6.24779	0	141.65	73.7568
220	1030615	3	11	1	1	69.45	450	120	192.05	843.05	679.5	4	50	16	7.2	0.4	0.6	3.55851	1.13872	0.512425	0.0284681	0.0427021	148.8	113.4	94.3	8.85	23	27.0545	20.6182	17.1455	1.60909	4.18182	550	65.2393
220	1030615	3	11	1	1	69.45	450	120	192.05	843.05	679.5	5	37.5	10.5	5.5	1	1	3.31126	0.927152	0.485651	0.0883002	0.0883002	108.375	73.75	75.25	22.375	47.875	23.7664	16.1732	16.5022	4.9068	10.4989	456	67.1082
221	1030616	3	11	1	1	71.0833	450	120	202.417	863.583	794	1	32	6.33333	2.66667	0	0	4.26667	0.844444	0.355556	0	0	94.1667	44.25	37.0833	0	0	33.601	15.7895	13.2322	0	0	280.25	62.2778
221	1030616	3	11	1	1	71.0833	450	120	202.417	863.583	794	2	6	3	0	0	0	3	1.5	0	0	0	16.8333	20.3333	0	0	0	27.0777	32.7078	0	0	0	62.1667	51.8056
221	1030616	3	11	1	1	71.0833	450	120	202.417	863.583	794	3	12.3333	9.33333	1	0	0	3.65583	2.76657	0.296418	0	0	39.4167	68.75	12.0833	0	0	25.8753	45.1313	7.93217	0	0	152.333	75.2573
221	1030616	3	11	1	1	71.0833	450	120	202.417	863.583	794	4	54.6667	21.6667	4	0	0.333333	3.79813	1.50536	0.277912	0	0.0231593	163.167	156.75	52.9167	0	10.5	29.016	27.8749	9.4102	0	1.86722	562.333	65.1163
221	1030616	3	11	1	1	71.0833	450	120	202.417	863.583	794	5	42	16.5	4	0	0	3.1738	1.24685	0.302267	0	0	122.25	112.125	55.5	0	0	25.4887	23.3776	11.5715	0	0	479.625	60.4062
222	1030618	3	11.0833	1	1	54.6667	450	120	174.25	798.917	652.125	1	22.6667	8.33333	4.33333	2.33333	0.666667	3.02222	1.11111	0.577778	0.311111	0.0888889	70.3333	57.1667	55.1667	55.5	26.25	22.158	18.01	17.3799	17.4849	8.26989	317.417	70.537
222	1030618	3	11.0833	1	1	54.6667	450	120	174.25	798.917	652.125	2	7.66667	4.33333	1	0	0	3.83333	2.16667	0.5	0	0	23.4167	29.6667	13.1667	0	0	27.3879	34.6979	15.3996	0	0	85.5	71.25
222	1030618	3	11.0833	1	1	54.6667	450	120	174.25	798.917	652.125	3	7.66667	5	4	0	0	2.63989	1.72166	1.37733	0	0	25.25	32.6667	54.9167	0	0	18.8433	24.3781	40.9826	0	0	134	76.901
222	1030618	3	11.0833	1	1	54.6667	450	120	174.25	798.917	652.125	4	40.3333	18.3333	10	2.33333	1	3.0291	1.37686	0.751017	0.175237	0.0751017	125.333	124.75	131.833	55.5	36.75	21.7059	21.6048	22.8316	9.61178	6.36455	577.417	72.275
222	1030618	3	11.0833	1	1	54.6667	450	120	174.25	798.917	652.125	5	35	10.5	6	2.5	0.5	3.22024	0.966072	0.552041	0.230017	0.0460035	102.375	78.25	83.125	60.875	15.5	22.7753	17.4082	18.4928	13.5428	3.44828	449.5	68.9285
223	1030619	3	12	1	1	70.75	450	120	202.125	885.5	668.375	1	28.5	9	4	0.5	0.5	3.8	1.2	0.533333	0.0666667	0.0666667	82.25	58.375	53.875	11.5	21.375	26.4363	18.7626	17.3162	3.69626	6.87023	311.125	69.1389
223	1030619	3	12	1	1	70.75	450	120	202.125	885.5	668.375	2	7	3	0	1	0	3.5	1.5	0	0.5	0	22.375	18.625	0	23.25	0	26.3623	21.944	0	27.3932	0	84.875	70.7292
223	1030619	3	12	1	1	70.75	450	120	202.125	885.5	668.375	3	17	5.5	1.5	0.5	0	5.04638	1.63265	0.445269	0.148423	0	46.625	36.25	22.875	10.25	0	29.9118	23.2558	14.6752	6.57578	0	155.875	77.1181
223	1030619	3	12	1	1	70.75	450	120	202.125	885.5	668.375	4	55.5	20.5	8.5	2.5	1	3.76059	1.38905	0.575946	0.169396	0.0677583	159.25	136.125	116.25	55.25	37.125	24.5094	20.9504	17.8915	8.50327	5.71374	649.75	73.3766
223	1030619	3	12	1	1	70.75	450	120	202.125	885.5	668.375	5	48	17.5	4	0.5	0.5	4.30896	1.57097	0.35908	0.044885	0.044885	150.625	121.25	57.25	10.75	16.625	32.0138	25.7705	12.1679	2.2848	3.53348	470.5	70.3946
224	1030620	3	11.3333	2	1	59.2	450	120	158.05	787.35	796.5	1	22.8	10	4.6	1	0	3.04	1.33333	0.613333	0.133333	0	74.8	68.75	56.05	22.1	0	26.863	24.6902	20.1293	7.93679	0	278.45	61.8778
224	1030620	3	11.3333	2	1	59.2	450	120	158.05	787.35	796.5	2	8.4	1.6	1.2	0.2	0.2	4.2	0.8	0.6	0.1	0.1	25.65	10.45	17.6	4.2	8.75	28.6913	11.689	19.6868	4.69799	9.78747	89.4	74.5
224	1030620	3	11.3333	2	1	59.2	450	120	158.05	787.35	796.5	3	8.2	2.4	2.6	0.4	0.4	3.11294	0.911104	0.987029	0.151851	0.151851	25	18.95	36.95	10	18.2	19.992	15.1539	29.5482	7.9968	14.5542	125.05	79.1205
224	1030620	3	11.3333	2	1	59.2	450	120	158.05	787.35	796.5	4	42.4	14.6	8.8	1.6	0.8	3.23109	1.11259	0.670604	0.121928	0.060964	133.55	103.6	114.9	36.3	33.25	25.2195	19.5638	21.6977	6.85488	6.27892	529.55	67.2573
224	1030620	3	11.3333	2	1	59.2	450	120	158.05	787.35	796.5	5	35	8.5	4	0	0.5	2.63653	0.640301	0.301318	0	0.0376648	105.625	53.875	51.75	0	22.625	23.3232	11.8962	11.427	0	4.99586	452.875	56.8581
225	1030621	3	11.25	1	1	78.9	450	120	121.8	770.7	574.625	1	32.6	5	1.2	0.6	0.2	4.34667	0.666667	0.16	0.08	0.0266667	96.75	32.15	15.4	13.25	8.6	35.6682	11.8525	5.67742	4.88479	3.17051	271.25	60.2778
225	1030621	3	11.25	1	1	78.9	450	120	121.8	770.7	574.625	2	7.8	1.8	0.2	0	0	3.9	0.9	0.1	0	0	22.2	10.9	2.15	0	0	31.8052	15.616	3.08023	0	0	69.8	58.1667
225	1030621	3	11.25	1	1	78.9	450	120	121.8	770.7	574.625	3	9.6	2.8	0.2	0.4	0	4.72906	1.37931	0.0985222	0.197044	0	29	18.4	2	10.3	0	36.4093	23.1011	2.51099	12.9316	0	79.65	65.3941
225	1030621	3	11.25	1	1	78.9	450	120	121.8	770.7	574.625	4	54.6	11	1.8	1.2	0.4	4.25068	0.856364	0.140132	0.0934216	0.0311405	163.3	71	21.85	28.7	14.9	34.3934	14.9537	4.60194	6.04465	3.13816	474.8	61.6063
225	1030621	3	11.25	1	1	78.9	450	120	121.8	770.7	574.625	5	32	9.5	5	1	1	3.34131	0.991951	0.52208	0.104416	0.104416	90.625	64.5	65.375	29.625	37.25	24.5596	17.4797	17.7168	8.02846	10.0949	369	64.2158
226	1030622	3	12.3333	1	1	50.875	391.938	120	229.875	825.875	591.5	1	17.75	8.5	3.75	1.75	0.5	2.71727	1.30123	0.574071	0.2679	0.0765428	54.9375	57.875	56.1875	43.3125	17.8125	19.9591	21.0263	20.4133	15.7357	6.47139	275.25	70.228
226	1030622	3	12.3333	1	1	50.875	391.938	120	229.875	825.875	591.5	2	3.75	4	2	0	0	1.875	2	1	0	0	11.625	28.25	24.5625	0	0	14.0802	34.2165	29.7502	0	0	82.5625	68.8021
226	1030622	3	12.3333	1	1	50.875	391.938	120	229.875	825.875	591.5	3	10.5	6.5	5	0.5	0.75	2.74062	1.69657	1.30506	0.130506	0.195759	33.1875	48.5	66.0625	10.5625	23.625	17.2627	25.2276	34.3628	5.49415	12.2887	192.25	83.6324
226	1030622	3	12.3333	1	1	50.875	391.938	120	229.875	825.875	591.5	4	35.5	20.75	11.25	2.5	2	2.57908	1.50749	0.817315	0.181626	0.1453	110.688	147.438	153.25	61.375	71.5625	17.9925	23.9663	24.9111	9.97663	11.6326	615.188	74.4892
226	1030622	3	12.3333	1	1	50.875	391.938	120	229.875	825.875	591.5	5	36	18	4	1	1	3.65173	1.82587	0.405748	0.101437	0.101437	121.5	119.25	66.5	21	31	27.0752	26.5738	14.8189	4.67967	6.90808	448.75	75.8664
227	1030623	3	11.25	1	1	42.7	450	120	182.1	806.25	700.375	1	31.2	10.6	2.2	0.6	0	4.16	1.41333	0.293333	0.08	0	89.8	72.2	29.6	12.6	0	29.3129	23.5678	9.66215	4.11294	0	306.35	68.0778
227	1030623	3	11.25	1	1	42.7	450	120	182.1	806.25	700.375	2	9.2	2	0	0	0	4.6	1	0	0	0	27.65	14.15	0	0	0	37.3396	19.1087	0	0	0	74.05	61.7083
227	1030623	3	11.25	1	1	42.7	450	120	182.1	806.25	700.375	3	14.2	3.2	1.6	0.2	0	4.67875	1.05437	0.527183	0.0658979	0	39.35	21.15	20.55	4.05	0	31.0209	16.6732	16.2002	3.19275	0	126.85	69.6595
227	1030623	3	11.25	1	1	42.7	450	120	182.1	806.25	700.375	4	55.6	16.2	4.2	0.8	0.4	4.13767	1.20558	0.312558	0.0595349	0.0297674	159.35	110.2	55.85	16.65	17.75	29.1343	20.1481	10.2112	3.04415	3.24527	546.95	67.8388
227	1030623	3	11.25	1	1	42.7	450	120	182.1	806.25	700.375	5	39	13.5	5.5	0.5	0.5	3.34107	1.15652	0.471176	0.0428342	0.0428342	120.625	88.75	80.5	12.25	18.375	25.9409	19.086	17.3118	2.63441	3.95161	465	66.393
228	1030624	3	11.25	1	1	58.2	450	120	184.05	812.25	782.375	1	20.2	11.6	6.8	2.4	0.4	2.69333	1.54667	0.906667	0.32	0.0533333	64.65	79.15	89.9	55.85	14	18.9506	23.2009	26.352	16.3711	4.10377	341.15	75.8111
228	1030624	3	11.25	1	1	58.2	450	120	184.05	812.25	782.375	2	7	3.2	1.4	0	0.2	3.5	1.6	0.7	0	0.1	21.05	20.35	19.25	0	6.75	24.5481	23.7318	22.449	0	7.87172	85.75	71.4583
228	1030624	3	11.25	1	1	58.2	450	120	184.05	812.25	782.375	3	11.2	7	3.4	0.2	0	3.65118	2.28199	1.10839	0.0651997	0	38.55	46.3	42.7	4.6	0	25.9247	31.1365	28.7155	3.09348	0	148.7	80.7933
228	1030624	3	11.25	1	1	58.2	450	120	184.05	812.25	782.375	4	40.4	22.8	12.4	2.6	0.8	2.9843	1.68421	0.915974	0.192059	0.0590951	130.3	152.35	162.15	60.45	27.05	21.2198	24.8107	26.4066	9.84448	4.40518	614.05	75.5986
228	1030624	3	11.25	1	1	58.2	450	120	184.05	812.25	782.375	5	41	22	10.5	2.5	0.5	3.14427	1.68717	0.80524	0.191724	0.0383448	126.125	160.25	151	60.125	21.25	20.9033	26.5589	25.0259	9.96478	3.52186	603.375	77.1209
229	1030628	3	12.3333	2	1	81.65	450	120	197.2	862.6	634	1	24.8	5.2	1.2	1	0	3.30667	0.693333	0.16	0.133333	0	73.25	34.35	17.75	21.9	0	29.704	13.9294	7.19789	8.88078	0	246.6	54.8
229	1030628	3	12.3333	2	1	81.65	450	120	197.2	862.6	634	2	7	1.4	0.2	0.2	0	3.5	0.7	0.1	0.1	0	22.3	9.75	3.1	5.35	0	32.9638	14.4124	4.58241	7.90835	0	67.65	56.375
229	1030628	3	12.3333	2	1	81.65	450	120	197.2	862.6	634	3	12.8	3.2	1	0.2	0.4	3.89452	0.973631	0.30426	0.0608519	0.121704	40	22.45	13.75	4.1	17.9	30.5111	17.1243	10.4882	3.12738	13.6537	131.1	66.4807
229	1030628	3	12.3333	2	1	81.65	450	120	197.2	862.6	634	4	48.4	10.8	3	1.4	0.6	3.36657	0.751217	0.208671	0.09738	0.0417343	147.2	73.95	42	31.35	24.2	29.6744	14.9078	8.46689	6.31993	4.87854	496.05	57.5064
229	1030628	3	12.3333	2	1	81.65	450	120	197.2	862.6	634	5	51	14	4	0	0	4.8265	1.32492	0.378549	0	0	147.5	105.75	49.75	0	0	33.7143	24.1714	11.3714	0	0	437.5	69.0063
230	1030629	3	11.0833	2	1	103.85	450	120	213.95	938.85	1061.5	1	26.8	9.8	1.4	0.6	0	3.57333	1.30667	0.186667	0.08	0	84	67.05	19.7	12.3	0	32.7422	26.1353	7.67882	4.79439	0	256.55	57.0111
230	1030629	3	11.0833	2	1	103.85	450	120	213.95	938.85	1061.5	2	7	1	0.8	0	0	3.5	0.5	0.4	0	0	19.85	6.95	9	0	0	28.6436	10.0289	12.987	0	0	69.3	57.75
230	1030629	3	11.0833	2	1	103.85	450	120	213.95	938.85	1061.5	3	12.8	4.8	2.2	0	0	3.58962	1.34611	0.616967	0	0	39.9	31.55	29	0	0	30.6452	24.232	22.2734	0	0	130.2	60.8553
230	1030629	3	11.0833	2	1	103.85	450	120	213.95	938.85	1061.5	4	49.6	17.8	5.4	0.8	1.4	3.16984	1.13756	0.345103	0.0511264	0.0894712	151.35	122	70.8	17.65	70.95	25.9294	20.9011	12.1295	3.02381	12.1552	583.7	62.1718
230	1030629	3	11.0833	2	1	103.85	450	120	213.95	938.85	1061.5	5	40.5	14.5	10.5	1.5	3	2.28921	0.819595	0.5935	0.0847857	0.169571	117.625	101.625	145.375	39.125	152.125	15.998	13.8218	19.7722	5.32132	20.6902	735.25	69.2652
231	1030630	3	12.3333	1	1	47	426.2	118.05	157.95	762.85	880.5	1	27.6	9	3.2	1.2	0	3.8855	1.26701	0.450493	0.168935	0	84.6	60.8	45.5	28.75	0	28.2188	20.2802	15.1768	9.58973	0	299.8	70.3426
231	1030630	3	12.3333	1	1	47	426.2	118.05	157.95	762.85	880.5	2	8.4	2.6	0.6	0	0.2	4.26938	1.32147	0.304956	0	0.101652	21.95	17.6	6.95	0	11	26.4937	21.2432	8.38865	0	13.277	82.85	70.1821
231	1030630	3	12.3333	1	1	47	426.2	118.05	157.95	762.85	880.5	3	9	5.8	3	0.2	0	3.4188	2.20323	1.1396	0.0759734	0	29.7	40.15	43.5	4.15	0	23.1218	31.2573	33.8653	3.23083	0	128.45	81.3232
231	1030630	3	12.3333	1	1	47	426.2	118.05	157.95	762.85	880.5	4	48.8	18.4	7	1.6	0.4	3.83824	1.4472	0.550567	0.125844	0.031461	146.95	125.45	98.2	37.5	17.3	26.4751	22.6016	17.6921	6.75615	3.11684	555.05	72.76
231	1030630	3	12.3333	1	1	47	426.2	118.05	157.95	762.85	880.5	5	52	20	4	1	0	3.54344	1.36286	0.272572	0.0681431	0	172.25	128	49.5	22	0	31.8834	23.6927	9.16242	4.07219	0	540.25	61.3572
232	1030631	3	11.5	1	1	70.375	450	120	198.25	853.188	785.625	1	22.5	7.5	6.5	1.75	0.5	3	1	0.866667	0.233333	0.0666667	69.625	50.875	94.25	39.0625	25.625	21.0228	15.3614	28.4582	11.7947	7.73731	331.188	73.5972
232	1030631	3	11.5	1	1	70.375	450	120	198.25	853.188	785.625	2	5.75	3	0.5	0	0	2.875	1.5	0.25	0	0	15.25	22.9375	6.75	0	0	21.4411	32.2496	9.49033	0	0	71.125	59.2708
232	1030631	3	11.5	1	1	70.375	450	120	198.25	853.188	785.625	3	12.5	4	1	0.5	0.75	3.7831	1.21059	0.302648	0.151324	0.226986	37.8125	26.5625	14.5625	12.5625	33.3125	24.8562	17.461	9.57272	8.25801	21.8981	152.125	76.7339
232	1030631	3	11.5	1	1	70.375	450	120	198.25	853.188	785.625	4	46.25	15.5	9.25	2.25	1.5	3.25251	1.09003	0.650502	0.15823	0.105487	137.938	109.375	131.125	51.625	66.8125	22.3471	17.7197	21.2434	8.36371	10.8242	617.25	72.3463
232	1030631	3	11.5	1	1	70.375	450	120	198.25	853.188	785.625	5	47	17	6	2.5	1.5	3.5895	1.29833	0.458234	0.190931	0.114558	141.75	116	81.25	56.875	68.875	24.1843	19.791	13.8622	9.70356	11.7509	586.125	74.6062
233	1030632	3	11.5	1	1	107	450	120	166.25	843.25	697	1	30.8	8.4	2.8	0.4	0.2	4.10667	1.12	0.373333	0.0533333	0.0266667	94.7	54.3	41.2	8.95	8.55	31.8319	18.2521	13.8487	3.0084	2.87395	297.5	66.1111
233	1030632	3	11.5	1	1	107	450	120	166.25	843.25	697	2	7.6	1.8	1.2	0	0	3.8	0.9	0.6	0	0	23	11.05	13.3	0	0	35.6589	17.1318	20.6202	0	0	64.5	53.75
233	1030632	3	11.5	1	1	107	450	120	166.25	843.25	697	3	11.4	2	1.2	0	0	4.11429	0.721805	0.433083	0	0	32.5	13.75	14.35	0	0	32.3544	13.6884	14.2857	0	0	100.45	60.4211
233	1030632	3	11.5	1	1	107	450	120	166.25	843.25	697	4	55.2	14.4	5.8	0.4	0.6	3.92766	1.02461	0.412689	0.0284613	0.042692	165.75	95.1	76.5	8.95	23.15	30.7144	17.6225	14.1759	1.65848	4.28982	539.65	63.9964
233	1030632	3	11.5	1	1	107	450	120	166.25	843.25	697	5	47	10.5	2	2	0	4.04591	0.903874	0.172166	0.172166	0	138.75	67.625	29.5	48.875	0	31.651	15.4263	6.7294	11.1491	0	438.375	62.8945
234	1030633	3	11.3333	2	1	57.375	402.5	120	237	853.375	612.375	1	15	9.25	5	1.5	0	2.23602	1.37888	0.745342	0.223602	0	47.5625	61	67	32.875	0	18.874	24.2063	26.5873	13.0456	0	252	62.6087
234	1030633	3	11.3333	2	1	57.375	402.5	120	237	853.375	612.375	2	8	2.5	1.25	0	0	4	1.25	0.625	0	0	23.125	17.625	18.625	0	0	27.2861	20.7965	21.9764	0	0	84.75	70.625
234	1030633	3	11.3333	2	1	57.375	402.5	120	237	853.375	612.375	3	9.75	5.25	3.5	1	0	2.46835	1.32911	0.886076	0.253165	0	30	36.6875	46.8125	26.75	0	18.1543	22.2012	28.3283	16.1876	0	165.25	69.7257
234	1030633	3	11.3333	2	1	57.375	402.5	120	237	853.375	612.375	4	34.25	17.75	10.75	3	0.75	2.40809	1.24799	0.755822	0.210927	0.0527318	104.625	120.688	146.188	69.8125	30.3125	18.3291	21.1431	25.6104	12.2304	5.31041	570.812	66.8888
234	1030633	3	11.3333	2	1	57.375	402.5	120	237	853.375	612.375	5	37.5	12	8	1	1.5	3.67422	1.17575	0.783833	0.0979792	0.146969	113.125	81.625	109.125	25.25	57.75	23.9102	17.2523	23.0647	5.33686	12.2061	473.125	77.2607
235	1030634	3	11	1	1	63.6875	450	120	217.375	859.438	786.25	1	21.75	9	3	0.25	0.25	2.9	1.2	0.4	0.0333333	0.0333333	67.875	58.5625	42.75	5.75	10.6875	25.571	22.0626	16.1055	2.16623	4.02637	265.438	58.9861
235	1030634	3	11	1	1	63.6875	450	120	217.375	859.438	786.25	2	4.25	2.25	0.25	0	0	2.125	1.125	0.125	0	0	13.3125	14.875	2.75	0	0	26.0391	29.0954	5.37897	0	0	51.125	42.6042
235	1030634	3	11	1	1	63.6875	450	120	217.375	859.438	786.25	3	13	7.75	3.5	0.25	0	3.58827	2.13916	0.966072	0.0690052	0	41.625	52.25	46.625	5.4375	0	25.2847	31.7388	28.3219	3.30296	0	164.625	75.7332
235	1030634	3	11	1	1	63.6875	450	120	217.375	859.438	786.25	4	42.75	20.25	7.75	0.5	0.5	2.98451	1.41372	0.541052	0.0349066	0.0349066	134.062	134.938	105	11.1875	18.5625	25.2531	25.4179	19.7787	2.10737	3.49659	530.875	61.7701
235	1030634	3	11	1	1	63.6875	450	120	217.375	859.438	786.25	5	43	12	5.5	1	0.5	3.2814	0.915739	0.419714	0.0763116	0.0381558	123.875	78.625	75.875	20.875	24	27.7902	17.6388	17.0219	4.68312	5.38418	445.75	56.6932
236	1030635	3	10.9167	2	1	73.8	450	120	150.95	794.75	652	1	22.8	5.4	1.6	0.2	0.2	3.04	0.72	0.213333	0.0266667	0.0266667	67.05	36.95	18.9	4.9	8.55	30.3668	16.7346	8.55978	2.2192	3.87228	220.8	49.0667
236	1030635	3	10.9167	2	1	73.8	450	120	150.95	794.75	652	2	7.4	2.6	0.6	0	0	3.7	1.3	0.3	0	0	22.3	17.65	6.85	0	0	33.5338	26.5414	10.3008	0	0	66.5	55.4167
236	1030635	3	10.9167	2	1	73.8	450	120	150.95	794.75	652	3	13.2	3.2	1.4	0.2	0	5.24677	1.27194	0.556476	0.0794965	0	43	22.8	20.25	4.2	0	38.5996	20.4668	18.1777	3.7702	0	111.4	73.7993
236	1030635	3	10.9167	2	1	73.8	450	120	150.95	794.75	652	4	47.8	11.4	4.2	0.4	0.4	3.60868	0.860648	0.317081	0.0301982	0.0301982	143.9	79.1	54.95	9.1	14.85	32.5566	17.8959	12.4321	2.05882	3.35973	442	55.615
236	1030635	3	10.9167	2	1	73.8	450	120	150.95	794.75	652	5	45	13.5	3.5	1	0	4.1411	1.24233	0.322086	0.0920245	0	129.375	92.625	41.875	24.5	0	31.3636	22.4545	10.1515	5.93939	0	412.5	63.2669
237	1030636	3	11.9167	2	1	115.45	450	117.3	214.65	1018.8	1100.5	1	30.2	6.4	2	0.6	0	4.02667	0.853333	0.266667	0.08	0	91.6	44.4	26.4	13.1	0	34.275	16.6137	9.87839	4.90178	0	267.25	59.3889
237	1030636	3	11.9167	2	1	115.45	450	117.3	214.65	1018.8	1100.5	2	5.6	1.2	0.6	0	0	2.86445	0.613811	0.306905	0	0	16.9	7.2	6.6	0	0	27.8418	11.8616	10.8731	0	0	60.7	51.7477
237	1030636	3	11.9167	2	1	115.45	450	117.3	214.65	1018.8	1100.5	3	8.8	2	0.4	0	0.4	2.45982	0.55905	0.11181	0	0.11181	26.65	14.45	4.7	0	20.65	22.7389	12.3294	4.01024	0	17.6195	117.2	54.6005
237	1030636	3	11.9167	2	1	115.45	450	117.3	214.65	1018.8	1100.5	4	52.8	12.6	5.2	1	2.2	3.10954	0.74205	0.306243	0.0588928	0.129564	158.85	85.2	70.15	23.2	87.45	25.1863	13.5088	11.1226	3.67845	13.8655	630.7	61.9062
237	1030636	3	11.9167	2	1	115.45	450	117.3	214.65	1018.8	1100.5	5	54	14.5	4.5	0.5	2	2.94412	0.79055	0.245343	0.0272603	0.109041	162.5	94.625	57.5	10.375	93.625	25.1889	14.6677	8.913	1.60822	14.5127	645.125	58.6211
239	1030638	3	11.0833	2	1	92.1	450	120	154.6	816.85	749	1	20.6	3.6	0.6	0.2	0.2	2.74667	0.48	0.08	0.0266667	0.0266667	61.4	22	7.65	4.6	8.55	27.5769	9.88098	3.43589	2.06602	3.84011	222.65	49.4778
239	1030638	3	11.0833	2	1	92.1	450	120	154.6	816.85	749	2	7.8	2.4	1.2	0	0	3.9	1.2	0.6	0	0	21.95	16.1	14.9	0	0	28.9006	21.1982	19.6182	0	0	75.95	63.2917
239	1030638	3	11.0833	2	1	92.1	450	120	154.6	816.85	749	3	9	1.8	0.6	0.4	0.2	3.49288	0.698577	0.232859	0.155239	0.0776197	24.95	12.7	8.75	8.45	8.55	27.238	13.8646	9.5524	9.22489	9.33406	91.6	59.2497
239	1030638	3	11.0833	2	1	92.1	450	120	154.6	816.85	749	4	40	9.4	3.2	0.8	0.8	2.93812	0.690457	0.235049	0.0587623	0.0587623	114.85	64.6	42	17.95	31.2	25.4346	14.3063	9.3013	3.9752	6.90953	451.55	55.2794
239	1030638	3	11.0833	2	1	92.1	450	120	154.6	816.85	749	5	41	20	6.5	1	1.5	3.28438	1.60214	0.520694	0.0801068	0.12016	126.75	142.75	83	25	59.25	24.1832	27.2359	15.8359	4.76985	11.3046	524.125	69.9766
240	1030639	3	13.5833	1	1	66.95	450	120	222.55	872.7	854.5	1	17.2	10.4	4.4	2.6	0.4	2.29333	1.38667	0.586667	0.346667	0.0533333	54	70.55	61.4	61.35	13.9	17.4053	22.7397	19.7905	19.7744	4.48026	310.25	68.9444
240	1030639	3	13.5833	1	1	66.95	450	120	222.55	872.7	854.5	2	5	0.8	1.6	0.4	0.2	2.5	0.4	0.8	0.2	0.1	14.05	5.5	23.7	11.05	10.5	15.5938	6.10433	26.3041	12.2642	11.6537	90.1	75.0833
240	1030639	3	13.5833	1	1	66.95	450	120	222.55	872.7	854.5	3	8.4	4	2.2	0.6	1	2.26466	1.07841	0.593125	0.161761	0.269602	24.9	28.95	29.45	16.15	35.6	16.5394	19.2295	19.5616	10.7273	23.6466	150.55	67.6477
240	1030639	3	13.5833	1	1	66.95	450	120	222.55	872.7	854.5	4	33.4	15.6	9	3.6	2	2.29632	1.07253	0.618769	0.247508	0.137504	100.95	108.4	125.25	88.55	73.65	16.8404	18.0832	20.8942	14.7719	12.2863	599.45	68.6891
240	1030639	3	13.5833	1	1	66.95	450	120	222.55	872.7	854.5	5	47	16.5	11	2	0.5	3.30018	1.15857	0.772382	0.140433	0.0351083	142	112.75	158	48.375	26.75	24.3777	19.3562	27.1245	8.30472	4.59227	582.5	68.1685
241	1030640	3	11	1	1	71.25	406.583	100.042	174.167	827.583	660.375	1	23.3333	7.5	4.5	1.83333	0.333333	3.44333	1.10678	0.66407	0.270547	0.0491904	71.2917	51.875	61.4583	42.5	12.25	24.9562	18.1593	21.514	14.8775	4.28821	285.667	70.2603
241	1030640	3	11	1	1	71.25	406.583	100.042	174.167	827.583	660.375	2	5.16667	2.33333	0.833333	0.166667	0.166667	3.09871	1.39942	0.499792	0.0999584	0.0999584	16.0417	15.2083	11.375	4.875	11.2917	21.2238	20.1213	15.0496	6.44983	14.9394	75.5833	75.5519
241	1030640	3	11	1	1	71.25	406.583	100.042	174.167	827.583	660.375	3	10.3333	6.33333	2.66667	0.333333	0	3.55981	2.18182	0.91866	0.114833	0	29.2083	43.5833	36	7.91667	0	21.6625	32.3239	26.6996	5.87145	0	134.833	77.4163
241	1030640	3	11	1	1	71.25	406.583	100.042	174.167	827.583	660.375	4	43.3333	17.6667	9.5	2.83333	1.83333	3.14168	1.28084	0.688752	0.205417	0.132917	129.167	121.125	129.708	68.7917	76.9167	20.8403	19.5429	20.9277	11.0992	12.4101	619.792	74.8918
241	1030640	3	11	1	1	71.25	406.583	100.042	174.167	827.583	660.375	5	39.5	11	3.5	0.5	1	3.58887	0.999432	0.318001	0.0454287	0.0908575	122.625	77	47.125	12	50.875	28.2627	17.747	10.8614	2.76577	11.7257	433.875	65.7013
242	1030641	3	12.1667	1	1	78.9375	450	120	233.812	911.25	546	1	31	8.75	1.5	0.25	0.25	4.13333	1.16667	0.2	0.0333333	0.0333333	93.9375	56.5625	18.8125	6.0625	10.75	32.9895	19.8639	6.60667	2.12906	3.77524	284.75	63.2778
242	1030641	3	12.1667	1	1	78.9375	450	120	233.812	911.25	546	2	6	0.75	0.25	0	0	3	0.375	0.125	0	0	15.9375	4.9375	2.9375	0	0	28.2392	8.74862	5.20487	0	0	56.4375	47.0312
242	1030641	3	12.1667	1	1	78.9375	450	120	233.812	911.25	546	3	9.75	4.25	3.75	0.25	0.25	2.502	1.09062	0.96231	0.064154	0.064154	30.625	27.3125	48.25	5.125	7.6875	18.7166	16.6921	29.4882	3.13216	4.69824	163.625	69.9813
242	1030641	3	12.1667	1	1	78.9375	450	120	233.812	911.25	546	4	50	15.25	6	0.75	1.5	3.29218	1.00412	0.395062	0.0493827	0.0987654	150.062	98.9375	76.25	18.5	58.4375	25.7729	16.9923	13.0957	3.17733	10.0365	582.25	63.8957
242	1030641	3	12.1667	1	1	78.9375	450	120	233.812	911.25	546	5	16	4	1	0	0	1.75824	0.43956	0.10989	0	0	42.5	25	15.75	0	0	21.4918	12.6422	7.9646	0	0	197.75	36.2179
243	1030642	3	12.0833	1	1	106.542	439.417	100.042	198.042	1007.62	777.375	1	31.1667	9.5	3.5	0.5	0.166667	4.25564	1.29717	0.477906	0.0682723	0.0227574	96.875	60.375	43.9583	11.7917	7.125	32.1577	20.0415	14.592	3.91425	2.36515	301.25	68.5568
243	1030642	3	12.0833	1	1	106.542	439.417	100.042	198.042	1007.62	777.375	2	4.66667	1	0.5	0.166667	0	2.79883	0.59975	0.299875	0.0999584	0	14.0833	6.16667	6.875	3.83333	0	24.8529	10.8824	12.1324	6.76471	0	56.6667	56.6431
243	1030642	3	12.0833	1	1	106.542	439.417	100.042	198.042	1007.62	777.375	3	13.6667	3.83333	0.666667	0.333333	0	4.14054	1.16137	0.201978	0.100989	0	40.875	27.25	9.20833	8.45833	0	31.2222	20.8148	7.03374	6.46085	0	130.917	66.1056
243	1030642	3	12.0833	1	1	106.542	439.417	100.042	198.042	1007.62	777.375	4	55.6667	16.3333	7.83333	4.33333	1.66667	3.31473	0.972584	0.466443	0.258032	0.0992433	170.292	109.875	105.625	105	74	23.7285	15.31	14.7178	14.6307	10.3112	717.667	71.2236
243	1030642	3	12.0833	1	1	106.542	439.417	100.042	198.042	1007.62	777.375	5	41	17.5	4.5	2	0.5	3.1645	1.3507	0.347323	0.154366	0.0385914	125	113.875	53.625	51.875	19.5	24.266	22.1063	10.4101	10.0704	3.78549	515.125	66.2647
244	1030643	3	12	2	1	78.2	450	120	214.25	868.35	790.875	1	22.2	7.6	2	0	0.2	2.96	1.01333	0.266667	0	0.0266667	65.9	50.05	25.45	0	6.95	28.0664	21.316	10.839	0	2.95997	234.8	52.1778
244	1030643	3	12	2	1	78.2	450	120	214.25	868.35	790.875	2	8.4	1.6	0.6	0	0	4.2	0.8	0.3	0	0	25.25	9.85	8.35	0	0	37.7147	14.7125	12.472	0	0	66.95	55.7917
244	1030643	3	12	2	1	78.2	450	120	214.25	868.35	790.875	3	13	4.4	1.8	0.2	0	3.64061	1.23221	0.504084	0.0560093	0	38.55	30.5	26	4.85	0	27.8843	22.0615	18.8065	3.50814	0	138.25	64.5274
244	1030643	3	12	2	1	78.2	450	120	214.25	868.35	790.875	4	47.8	14	4.8	0.2	0.4	3.30282	0.967352	0.331664	0.0138193	0.0276386	142.25	93.5	65.25	4.85	13.25	29.6169	19.467	13.5853	1.00979	2.75869	480.3	55.3118
244	1030643	3	12	2	1	78.2	450	120	214.25	868.35	790.875	5	47.5	15.5	6	0.5	0	3.6036	1.17591	0.455192	0.0379327	0	156.125	108.875	77.75	13.5	0	31.9601	22.2876	15.9161	2.76356	0	488.5	61.767
245	1030644	3	11.0833	2	1	96.8	450	111.5	42.8	701.1	649.5	1	27	8.8	4.4	0.8	0.2	3.6	1.17333	0.586667	0.106667	0.0266667	82.95	61.3	60.4	19.45	9.1	27.7239	20.488	20.1872	6.50067	3.04144	299.2	66.4889
245	1030644	3	11.0833	2	1	96.8	450	111.5	42.8	701.1	649.5	2	5.2	2.8	0.4	0.4	0.4	2.79821	1.50673	0.215247	0.215247	0.215247	16.1	18.6	4.85	10.5	16.4	19.2699	22.2621	5.80491	12.5673	19.629	83.55	74.9327
245	1030644	3	11.0833	2	1	96.8	450	111.5	42.8	701.1	649.5	3	2.2	0.6	0.4	0	0.2	3.08411	0.841122	0.560748	0	0.280374	7.1	5	5.55	0	11.95	21.9136	15.4321	17.1296	0	36.8827	32.4	75.7009
245	1030644	3	11.0833	2	1	96.8	450	111.5	42.8	701.1	649.5	4	39.6	13.8	5.8	1.2	1	3.38896	1.181	0.496363	0.102696	0.0855798	121.3	95.1	79	29.95	43.75	25.5907	20.0633	16.6667	6.31857	9.22996	474	67.608
245	1030644	3	11.0833	2	1	96.8	450	111.5	42.8	701.1	649.5	5	45	16	10	1	0	4.15704	1.47806	0.923788	0.0923788	0	143.25	103.5	138	22.25	0	28.1711	20.354	27.1386	4.37561	0	508.5	78.291
246	1030645	3	12.5	2	1	62.7	450	120	192.5	830.8	827.25	1	27.6	6.6	2.2	0.4	0.2	3.68	0.88	0.293333	0.0533333	0.0266667	82.6	43.95	27.55	8.7	8.55	30.8497	16.4146	10.2894	3.2493	3.19328	267.75	59.5
246	1030645	3	12.5	2	1	62.7	450	120	192.5	830.8	827.25	2	7.6	1.8	0.6	0	0	3.8	0.9	0.3	0	0	23.3	11.5	6.9	0	0	36.0681	17.8019	10.6811	0	0	64.6	53.8333
246	1030645	3	12.5	2	1	62.7	450	120	192.5	830.8	827.25	3	9.8	5.2	2.4	0.8	0.2	3.05455	1.62078	0.748052	0.249351	0.0623377	30.75	39.05	29.85	21.65	6.5	20.9611	26.619	20.3476	14.758	4.43081	146.7	76.2078
246	1030645	3	12.5	2	1	62.7	450	120	192.5	830.8	827.25	4	47.4	14.6	5.8	1.2	0.8	3.42321	1.05441	0.418873	0.0866635	0.0577756	145.05	101.7	72.4	30.35	28.55	27.7024	19.4232	13.8273	5.79641	5.45264	523.6	63.0236
246	1030645	3	12.5	2	1	62.7	450	120	192.5	830.8	827.25	5	43.5	21	8	2	2.5	3.15503	1.52312	0.580236	0.145059	0.181324	137.625	153.125	97.875	44.625	98.875	21.9936	24.4706	15.6412	7.13144	15.801	625.75	75.6422
247	1030646	3	11.6667	2	1	71.75	450	120	218.15	860.05	805.5	1	23.4	7.8	5.8	1.4	0	3.12	1.04	0.773333	0.186667	0	74	55.45	76.6	31.35	0	25.3729	19.0125	26.2644	10.7492	0	291.65	64.8111
247	1030646	3	11.6667	2	1	71.75	450	120	218.15	860.05	805.5	2	7.4	3.2	1.2	0	0	3.7	1.6	0.6	0	0	24.1	21.2	14.5	0	0	29.9751	26.3682	18.0348	0	0	80.4	67
247	1030646	3	11.6667	2	1	71.75	450	120	218.15	860.05	805.5	3	14	5.4	2.2	0.4	0.2	3.85056	1.48522	0.605088	0.110016	0.055008	40.8	36.7	26.25	9.05	7.95	26.7366	24.0498	17.2018	5.93054	5.2097	152.6	69.9519
247	1030646	3	11.6667	2	1	71.75	450	120	218.15	860.05	805.5	4	47.2	17.4	9.6	1.8	0.4	3.29283	1.21388	0.669729	0.125574	0.0279054	144.6	120.25	122.35	40.4	14.25	25.693	21.3664	21.7395	7.17839	2.53198	562.8	65.4381
247	1030646	3	11.6667	2	1	71.75	450	120	218.15	860.05	805.5	5	47	14	9	1.5	0	3.50093	1.04283	0.670391	0.111732	0	148.375	95.75	120.75	34.375	0	27.8966	18.0024	22.7027	6.46298	0	531.875	66.0304
248	1030647	3	10.8333	2	1	73.35	450	120	162.25	805.6	747.875	1	26.2	8.2	2.2	0.4	0	3.49333	1.09333	0.293333	0.0533333	0	79.55	58.55	27.4	8.5	0	31.1594	22.9338	10.7325	3.32942	0	255.3	56.7333
248	1030647	3	10.8333	2	1	73.35	450	120	162.25	805.6	747.875	2	4.6	1.6	0.6	0.2	0	2.3	0.8	0.3	0.1	0	12.9	11.65	8.75	4.85	0	18.1307	16.3739	12.298	6.81658	0	71.15	59.2917
248	1030647	3	10.8333	2	1	73.35	450	120	162.25	805.6	747.875	3	7.8	3.4	2.2	0.4	0	2.88444	1.25732	0.813559	0.14792	0	23.8	23.25	31.7	8.2	0	21.7054	21.2038	28.9102	7.47834	0	109.65	67.5809
248	1030647	3	10.8333	2	1	73.35	450	120	162.25	805.6	747.875	4	42.2	13.6	5.6	1	0.2	3.143	1.01291	0.41708	0.0744787	0.0148957	125.9	96.25	75.75	21.55	6.3	26.3941	20.1782	15.8805	4.51782	1.32075	477	59.2105
248	1030647	3	10.8333	2	1	73.35	450	120	162.25	805.6	747.875	5	39.5	11.5	2	0.5	0	3.16898	0.922614	0.160455	0.0401137	0	114.5	87.25	29.375	12.125	0	28.1154	21.4242	7.21301	2.97729	0	407.25	54.4543
249	1030648	3	11.75	1	1	68.1667	450	102.667	169	809.75	657.75	1	22	5	2	1	0	2.93333	0.666667	0.266667	0.133333	0	66.25	32.25	26	21.9167	0	25.375	12.3524	9.95851	8.39451	0	261.083	58.0185
249	1030648	3	11.75	1	1	68.1667	450	102.667	169	809.75	657.75	2	5.66667	1	0.666667	0	0	3.31169	0.584416	0.38961	0	0	14.4167	7.66667	11.9167	0	0	23.9281	12.7248	19.7787	0	0	60.25	58.6851
249	1030648	3	11.75	1	1	68.1667	450	102.667	169	809.75	657.75	3	6.66667	0.666667	0.333333	0.666667	0	2.36686	0.236686	0.118343	0.236686	0	19.9167	4.91667	4.41667	16.9167	0	24.8183	6.12669	5.50363	21.08	0	80.25	47.4852
249	1030648	3	11.75	1	1	68.1667	450	102.667	169	809.75	657.75	4	37	9	3.33333	2	0.666667	2.74159	0.666872	0.24699	0.148194	0.049398	109.917	61.5833	46.4167	45.8333	27.25	23.2259	13.0129	9.80806	9.6848	5.75806	473.25	58.444
249	1030648	3	11.75	1	1	68.1667	450	102.667	169	809.75	657.75	5	45.75	12	2.5	0.75	0.5	4.17332	1.09464	0.22805	0.0684151	0.04561	132.562	79.6875	33.375	16.6875	24.6875	30.3477	18.243	7.64058	3.82029	5.65174	436.812	66.4101
250	1030649	3	12.1667	2	1	65.1667	450	120	229.333	875.083	701.25	1	21.6667	7.33333	4.66667	0.666667	0.666667	2.88889	0.977778	0.622222	0.0888889	0.0888889	70	46.0833	63.0833	16.0833	28.0833	25.3165	16.6667	22.8149	5.81676	10.1567	276.5	61.4444
250	1030649	3	12.1667	2	1	65.1667	450	120	229.333	875.083	701.25	2	4.66667	2	1.33333	0.666667	0	2.33333	1	0.666667	0.333333	0	17.8333	13.1667	19.75	15.4167	0	22.0619	16.2887	24.433	19.0722	0	80.8333	67.3611
250	1030649	3	12.1667	2	1	65.1667	450	120	229.333	875.083	701.25	3	16	5.33333	1.33333	0.333333	0	4.18605	1.39535	0.348837	0.0872093	0	46.3333	36.8333	17.25	8.5	0	28.645	22.7718	10.6646	5.25502	0	161.75	70.5305
250	1030649	3	12.1667	2	1	65.1667	450	120	229.333	875.083	701.25	4	48	15.6667	8	1.66667	1.33333	3.29112	1.07418	0.548519	0.114275	0.0914199	149.583	103.417	110.75	40	49.5833	25.9056	17.9102	19.1803	6.92741	8.5871	577.417	65.9842
250	1030649	3	12.1667	2	1	65.1667	450	120	229.333	875.083	701.25	5	29	9	6	3	2	2.48128	0.770053	0.513369	0.256684	0.171123	95.25	53	76.25	81.25	74.25	19.1746	10.6694	15.3498	16.3563	14.9472	496.75	70.8378
252	1040503	4	10.25	1	1	46.0625	421.688	120	212.562	806.188	630.125	1	25	6.75	0.75	0	0	3.55714	0.960427	0.106714	0	0	71.875	44.1875	9.4375	0	0	32.829	20.1827	4.31059	0	0	218.938	51.9194
252	1040503	4	10.25	1	1	46.0625	421.688	120	212.562	806.188	630.125	2	3.75	0.25	0	0	0	1.875	0.125	0	0	0	10.3125	1.3125	0	0	0	33.9506	4.32099	0	0	0	30.375	25.3125
252	1040503	4	10.25	1	1	46.0625	421.688	120	212.562	806.188	630.125	3	8.75	4	0.25	0	0.25	2.46986	1.12908	0.0705675	0	0.0705675	26.4375	27.8125	3.25	0	9.5	26.7722	28.1646	3.29114	0	9.62025	98.75	46.4569
252	1040503	4	10.25	1	1	46.0625	421.688	120	212.562	806.188	630.125	4	40.5	12	1.25	0	0.25	3.01419	0.893092	0.0930305	0	0.0186061	117.875	79.5	15.6875	0	9.5	31.5279	21.2638	4.19592	0	2.54096	373.875	46.3757
252	1040503	4	10.25	1	1	46.0625	421.688	120	212.562	806.188	630.125	5	23	4.5	2	0	1	2.19004	0.428486	0.190438	0	0.0952192	64.25	31.375	25.875	0	43.5	20.7425	10.1291	8.35351	0	14.0436	309.75	49.1569
253	1040504	4	10.6667	2	1	48.1875	407.562	120	189.562	766.125	762.5	1	17	6.75	6.75	1.5	0.25	2.50268	0.993713	0.993713	0.220825	0.0368042	49.4375	47.75	89.4375	37.375	9.6875	17.9691	17.3557	32.508	13.5847	3.52113	275.125	67.505
253	1040504	4	10.6667	2	1	48.1875	407.562	120	189.562	766.125	762.5	2	7.5	0.5	0.25	0	0	3.75	0.25	0.125	0	0	21.6875	3.3125	2.9375	0	0	39.2978	6.00227	5.32276	0	0	55.1875	45.9896
253	1040504	4	10.6667	2	1	48.1875	407.562	120	189.562	766.125	762.5	3	5.25	3	0.5	0.25	0.25	1.66172	0.949555	0.158259	0.0791296	0.0791296	15	20.75	5.5	6.3125	12.25	13.3111	18.4138	4.88075	5.60177	10.8708	112.688	59.4461
253	1040504	4	10.6667	2	1	48.1875	407.562	120	189.562	766.125	762.5	4	32.75	11	7.75	1.75	0.75	2.56486	0.861478	0.606951	0.137053	0.0587372	95.8125	76.8125	101.938	43.6875	46.5625	20.2056	16.1988	21.4973	9.21313	9.81943	474.188	61.8943
253	1040504	4	10.6667	2	1	48.1875	407.562	120	189.562	766.125	762.5	5	43	8	0	0	0	3.38361	0.629508	0	0	0	118.5	52	0	0	0	32.7801	14.3845	0	0	0	361.5	47.4098
259	1040510	4	10	2	1	41.1875	440.5	120	198.875	808.688	640.125	1	25	6.5	3	0.5	0	3.40522	0.885358	0.408627	0.0681044	0	76.3125	44.5	42.125	11.5625	0	29.5284	17.2189	16.2999	4.474	0	258.438	58.6691
259	1040510	4	10	2	1	41.1875	440.5	120	198.875	808.688	640.125	2	5.75	1.25	0.25	0	0	2.875	0.625	0.125	0	0	17.9375	8.9375	2.6875	0	0	35.6965	17.7861	5.34826	0	0	50.25	41.875
259	1040510	4	10	2	1	41.1875	440.5	120	198.875	808.688	640.125	3	13.25	4.75	1	0.25	0	3.99749	1.43306	0.301697	0.0754243	0	41.625	31.25	11	7.25	0	32.3301	24.2718	8.54369	5.63107	0	128.75	64.7392
259	1040510	4	10	2	1	41.1875	440.5	120	198.875	808.688	640.125	4	46.25	12.75	4.5	0.75	0	3.43149	0.945977	0.333874	0.0556457	0	142	86.125	59.9375	18.8125	0	31.1446	18.8897	13.146	4.12611	0	455.938	56.3799
259	1040510	4	10	2	1	41.1875	440.5	120	198.875	808.688	640.125	5	22.5	5	3.5	3	2	2.10896	0.468658	0.328061	0.281195	0.187463	66.125	36.625	50.375	78.5	66.875	16.3322	9.046	12.4421	19.3887	16.5174	404.875	63.2494
260	1040511	4	9.91667	2	1	57.3333	450	120	201.167	839.083	626.875	1	31.6667	7.66667	1.33333	0	0	4.22222	1.02222	0.177778	0	0	92.9167	54.3333	17.9167	0	0	34.9201	20.4197	6.73348	0	0	266.083	59.1296
260	1040511	4	9.91667	2	1	57.3333	450	120	201.167	839.083	626.875	2	5	1.66667	0	0	0	2.5	0.833333	0	0	0	14.4167	11	0	0	0	26.4526	20.1835	0	0	0	54.5	45.4167
260	1040511	4	9.91667	2	1	57.3333	450	120	201.167	839.083	626.875	3	8	4	0.666667	0.333333	0	2.38608	1.19304	0.19884	0.0994201	0	26.3333	31.9167	7	8.66667	0	26.2458	31.8106	6.97674	8.63787	0	100.333	49.8757
260	1040511	4	9.91667	2	1	57.3333	450	120	201.167	839.083	626.875	4	47.6667	14.3333	2	0.333333	0	3.40848	1.02493	0.143013	0.0238355	0	143.583	103.75	24.9167	8.66667	0	31.6844	22.8944	5.49834	1.91247	0	453.167	54.0073
260	1040511	4	9.91667	2	1	57.3333	450	120	201.167	839.083	626.875	5	20	8	3	0.5	0	1.91426	0.765703	0.287139	0.0478564	0	59.625	57.5	35.625	10.25	0	21.6425	20.8711	12.931	3.72051	0	275.5	43.9482
261	1040512	4	11.08	2	1	67.5625	437.5	120	207.438	832.5	736.625	1	25.5	6.5	1.75	0	0	3.49714	0.891429	0.24	0	0	77.5	46.875	21.125	0	0	31.8848	19.2852	8.69118	0	0	243.062	55.5571
261	1040512	4	11.08	2	1	67.5625	437.5	120	207.438	832.5	736.625	2	7.75	1.5	0	0	0	3.875	0.75	0	0	0	20.75	9.5	0	0	0	35.546	16.2741	0	0	0	58.375	48.6458
261	1040512	4	11.08	2	1	67.5625	437.5	120	207.438	832.5	736.625	3	13.25	2.75	0.25	0.25	0	3.83248	0.79542	0.0723109	0.0723109	0	37.3125	19.3125	2.5625	5.6875	0	30.3817	15.7252	2.08651	4.63104	0	122.812	59.2046
261	1040512	4	11.08	2	1	67.5625	437.5	120	207.438	832.5	736.625	4	50	11	2	0.25	0	3.6036	0.792793	0.144144	0.018018	0	145.062	77	23.6875	5.6875	0	31.9389	16.9534	5.21536	1.25224	0	454.188	54.5571
261	1040512	4	11.08	2	1	67.5625	437.5	120	207.438	832.5	736.625	5	41	5	0.5	0	0	3.33956	0.407263	0.0407263	0	0	120	32.75	5.25	0	0	34.4456	9.40079	1.507	0	0	348.375	47.2934
263	1040514	4	10.3333	2	1	22.8125	407.562	120	228.5	789.625	606.875	1	15.75	9	9	0.5	0.5	2.31866	1.32495	1.32495	0.0736083	0.0736083	49.1875	62.9375	126.25	13.75	18.25	15.8096	20.229	40.5785	4.41945	5.86581	311.125	76.338
263	1040514	4	10.3333	2	1	22.8125	407.562	120	228.5	789.625	606.875	2	3	1.5	0.75	0.5	0	1.5	0.75	0.375	0.25	0	8.25	9.75	9.125	12.125	0	13.6646	16.1491	15.1139	20.0828	0	60.375	50.3125
263	1040514	4	10.3333	2	1	22.8125	407.562	120	228.5	789.625	606.875	3	13	4.5	0.75	0.25	0.25	3.41357	1.18162	0.196937	0.0656455	0.0656455	39.9375	32	9.75	6.375	11.875	26.7925	21.4675	6.54088	4.27673	7.96646	149.062	65.2352
263	1040514	4	10.3333	2	1	22.8125	407.562	120	228.5	789.625	606.875	4	33	15.25	10.75	1.75	0.75	2.50752	1.15878	0.816843	0.132975	0.0569891	100.625	106.125	147.938	46.75	30.125	18.5612	19.5757	27.2884	8.62347	5.55684	542.125	68.656
263	1040514	4	10.3333	2	1	22.8125	407.562	120	228.5	789.625	606.875	5	32.5	13	6.5	0	0	3.21318	1.28527	0.642636	0	0	98.875	87.125	84.625	0	0	27.3797	24.126	23.4337	0	0	361.125	59.5057
264	1040515	4	10.75	2	1	68.5	450	120	166.583	805.083	748	1	28.6667	12	4	0.333333	0	3.82222	1.6	0.533333	0.0444444	0	79.5833	83	55.1667	8.66667	0	26.6165	27.7592	18.4504	2.89855	0	299	66.4444
264	1040515	4	10.75	2	1	68.5	450	120	166.583	805.083	748	2	5.66667	2.66667	0.333333	0	0	2.83333	1.33333	0.166667	0	0	16	18.4167	4.33333	0	0	24.4898	28.1888	6.63265	0	0	65.3333	54.4444
264	1040515	4	10.75	2	1	68.5	450	120	166.583	805.083	748	3	13.6667	4.66667	1	0.333333	0	4.92246	1.68084	0.36018	0.12006	0	46.6667	29.75	16.0833	6.66667	0	39.8293	25.3912	13.7269	5.6899	0	117.167	70.3352
264	1040515	4	10.75	2	1	68.5	450	120	166.583	805.083	748	4	52.3333	21	5.66667	0.666667	0	3.90022	1.56506	0.422317	0.0496843	0	156.167	141	79.4167	15.3333	0	29.9027	26.9986	15.2066	2.93601	0	522.25	64.8691
264	1040515	4	10.75	2	1	68.5	450	120	166.583	805.083	748	5	42.5	10.5	4	0.5	1	3.40909	0.842246	0.320856	0.040107	0.0802139	123.75	70.125	44.75	15	32.75	28.7456	16.2892	10.3949	3.48432	7.60743	430.5	57.5535
266	1040517	4	10.6667	1	1	64.8125	450	120	183.625	818.438	699.75	1	27.75	11.25	3.25	1	0.25	3.7	1.5	0.433333	0.133333	0.0333333	82.625	77.75	43.125	23.1875	7.625	25.5657	24.0572	13.3436	7.17463	2.35931	323.188	71.8194
266	1040517	4	10.6667	1	1	64.8125	450	120	183.625	818.438	699.75	2	8.25	2.25	1.5	0.5	0	4.125	1.125	0.75	0.25	0	25	16.375	19.625	12.875	0	26.2985	17.2255	20.6443	13.5437	0	95.0625	79.2188
266	1040517	4	10.6667	1	1	64.8125	450	120	183.625	818.438	699.75	3	8	3.25	2.25	0.75	0.75	2.61402	1.06195	0.735194	0.245065	0.245065	24.6875	21.6875	34.375	18.6875	33.875	15.9596	14.0202	22.2222	12.0808	21.899	154.688	84.241
266	1040517	4	10.6667	1	1	64.8125	450	120	183.625	818.438	699.75	4	47	17.25	7	2.5	1.25	3.44559	1.2646	0.513173	0.183276	0.091638	140.188	118.625	97.125	60.25	56.4375	22.5065	19.0448	15.593	9.67289	9.06081	622.875	76.1054
266	1040517	4	10.6667	1	1	64.8125	450	120	183.625	818.438	699.75	5	37.5	11	4	2	1	3.21543	0.943194	0.34298	0.17149	0.0857449	113.875	70.125	58.875	50.25	43.375	23.2992	14.3478	12.046	10.2813	8.87468	488.75	69.8464
268	1040519	4	10.0833	2	1	52.9375	446.812	120	174.562	794.312	777.375	1	29	6	0.5	0	0.25	3.89425	0.805707	0.0671423	0	0.0335711	84.3125	42.0625	7.625	0	7.875	32.5845	16.256	2.94686	0	3.04348	258.75	57.9102
268	1040519	4	10.0833	2	1	52.9375	446.812	120	174.562	794.312	777.375	2	8.5	1.25	0.5	0	0	4.25	0.625	0.25	0	0	26.375	8.8125	6.3125	0	0	37.1152	12.4011	8.88303	0	0	71.0625	59.2188
268	1040519	4	10.0833	2	1	52.9375	446.812	120	174.562	794.312	777.375	3	12.5	4.5	0.75	0	0	4.29646	1.54672	0.257787	0	0	35.5	26.9375	10.125	0	0	32.6249	24.7559	9.305	0	0	108.812	62.3344
268	1040519	4	10.0833	2	1	52.9375	446.812	120	174.562	794.312	777.375	4	52.5	12	1.75	0	0.25	3.96569	0.906444	0.13219	0	0.0188843	154.375	79.625	24.0625	0	7.875	33.6192	17.3404	5.24023	0	1.71499	459.188	57.8094
268	1040519	4	10.0833	2	1	52.9375	446.812	120	174.562	794.312	777.375	5	43.5	10	3.5	0.5	0	3.35745	0.771828	0.27014	0.0385914	0	132.5	70.75	53.875	10	0	30.8678	16.4822	12.551	2.32964	0	429.25	55.2179
269	1040520	4	10.4167	1	1	72.9375	424.188	120	181.562	798.75	839.375	1	26	10.25	5	0	0.25	3.67762	1.44983	0.707234	0	0.0353617	82.4375	71.25	64.3125	0	7.875	27.5308	23.7946	21.4778	0	2.62993	299.438	70.5908
269	1040520	4	10.4167	1	1	72.9375	424.188	120	181.562	798.75	839.375	2	9	3	0.25	0.25	0	4.5	1.5	0.125	0.125	0	26.3125	18.375	2.5625	5.3125	0	33.2019	23.1861	3.23344	6.70347	0	79.25	66.0417
269	1040520	4	10.4167	1	1	72.9375	424.188	120	181.562	798.75	839.375	3	13.25	3.25	0.25	0	0.25	4.37866	1.07401	0.0826162	0	0.0826162	36.75	20.625	2.875	0	8	32.1311	18.0328	2.51366	0	6.99454	114.375	62.9948
269	1040520	4	10.4167	1	1	72.9375	424.188	120	181.562	798.75	839.375	4	51.75	18	5.75	0.5	0.5	3.88732	1.35211	0.431925	0.0375587	0.0375587	155.125	120.938	73.3125	12.5625	15.875	28.7302	22.3984	13.578	2.32666	2.94016	539.938	67.5978
269	1040520	4	10.4167	1	1	72.9375	424.188	120	181.562	798.75	839.375	5	41.5	15	2	0.5	0.5	2.96649	1.07223	0.142964	0.0357409	0.0357409	120	101	24.5	10.125	29.5	25.1572	21.174	5.13627	2.12264	6.18449	477	56.828
270	1040521	4	10.4167	1	1	84.25	450	120	214.667	895.833	766.625	1	26.6667	12.3333	4	0	0	3.55556	1.64444	0.533333	0	0	88.1667	82.8333	55.75	0	0	29.1139	27.3528	18.4095	0	0	302.833	67.2963
270	1040521	4	10.4167	1	1	84.25	450	120	214.667	895.833	766.625	2	6	0.666667	0	0	0	3	0.333333	0	0	0	19.8333	4.33333	0	0	0	29.131	6.36475	0	0	0	68.0833	56.7361
270	1040521	4	10.4167	1	1	84.25	450	120	214.667	895.833	766.625	3	14.6667	5	2.66667	0	0.333333	4.09938	1.39752	0.745342	0	0.0931677	48.4167	36.6667	34.0833	0	18.4167	31.1695	23.6052	21.9421	0	11.8562	155.333	72.3602
270	1040521	4	10.4167	1	1	84.25	450	120	214.667	895.833	766.625	4	54.6667	21	7	0	0.333333	3.6614	1.40651	0.468837	0	0.0223256	176.583	145.5	93.4167	0	18.4167	29.7738	24.5328	15.751	0	3.10524	593.083	66.2047
270	1040521	4	10.4167	1	1	84.25	450	120	214.667	895.833	766.625	5	44	12	2.5	0	0	3.44367	0.939181	0.195663	0	0	133.375	79.625	30.125	0	0	31.7938	18.9809	7.18117	0	0	419.5	54.7204
271	1040522	4	10.5	1	1	61.125	450	120	163	794.125	710.625	1	19.5	10	4.75	0.5	0.25	2.6	1.33333	0.633333	0.0666667	0.0333333	59.125	67.1875	64.5625	13	8.125	20.534	23.3341	22.4224	4.51487	2.82179	287.938	63.9861
271	1040522	4	10.5	1	1	61.125	450	120	163	794.125	710.625	2	4	1.25	0	0	0.25	2	0.625	0	0	0.125	12.5	8.375	0	0	7.5625	26.178	17.5393	0	0	15.8377	47.75	39.7917
271	1040522	4	10.5	1	1	61.125	450	120	163	794.125	710.625	3	9.5	2.25	1.75	0.25	0.5	3.49693	0.828221	0.644172	0.0920245	0.184049	29.4375	15.5625	25.9375	6.1875	24.25	24.9075	13.1676	21.9461	5.23533	20.5182	118.188	72.5077
271	1040522	4	10.5	1	1	61.125	450	120	163	794.125	710.625	4	36.25	13.75	6.75	0.75	1	2.73886	1.03888	0.509995	0.0566661	0.0755549	109	92.625	93.3125	19.1875	39.9375	22.6288	19.2293	19.372	3.98339	8.29116	481.688	60.6564
271	1040522	4	10.5	1	1	61.125	450	120	163	794.125	710.625	5	37	13.5	5	2	2	3.12401	1.13984	0.422164	0.168865	0.168865	111.75	99.25	67.75	46.25	87.875	22.3668	19.8649	13.5602	9.25694	17.5882	499.625	70.3078
272	1040523	4	10.4167	1	1	54.9375	450	120	194.062	819.062	816.375	1	25	6.75	5.25	0.5	0.25	3.33333	0.9	0.7	0.0666667	0.0333333	79.875	44.8125	70.6875	10.5625	8.625	26.5476	14.8941	23.494	3.51059	2.86664	300.875	66.8611
272	1040523	4	10.4167	1	1	54.9375	450	120	194.062	819.062	816.375	2	5.25	1	0.5	0.25	0	2.625	0.5	0.25	0.125	0	16.8125	7	7.625	5.0625	0	23.9111	9.95556	10.8444	7.2	0	70.3125	58.5938
272	1040523	4	10.4167	1	1	54.9375	450	120	194.062	819.062	816.375	3	4.75	2.75	4	0.75	0.5	1.4686	0.850242	1.23671	0.231884	0.154589	13.9375	19.9375	58.375	17	16.8125	9.79789	14.0158	41.0369	11.9508	11.819	142.25	73.3011
272	1040523	4	10.4167	1	1	54.9375	450	120	194.062	819.062	816.375	4	38	11.25	9.75	1.5	0.75	2.78367	0.824113	0.714231	0.109882	0.0549409	119.625	75.8125	136.688	32.625	25.4375	22.0787	13.9924	25.2278	6.02146	4.69489	541.812	66.1503
272	1040523	4	10.4167	1	1	54.9375	450	120	194.062	819.062	816.375	5	57	14	6.5	1.5	0.5	4.18925	1.02894	0.477722	0.110243	0.0367478	174	94.625	92.75	32.125	22.625	30.9333	16.8222	16.4889	5.71111	4.02222	562.5	68.9022
273	1040524	4	11.4167	1	1	103.4	450	105.75	151.5	810.65	830.625	1	28.4	10.8	3.2	0.8	0.4	3.78667	1.44	0.426667	0.106667	0.0533333	83	78.6	39.2	20.75	16.25	25.7046	24.3419	12.14	6.42614	5.03252	322.9	71.7556
273	1040524	4	11.4167	1	1	103.4	450	105.75	151.5	810.65	830.625	2	6.8	1.6	0.4	0	0.4	3.85816	0.907801	0.22695	0	0.22695	19.35	10.75	5.5	0	13.15	28.6667	15.9259	8.14815	0	19.4815	67.5	63.8298
273	1040524	4	11.4167	1	1	103.4	450	105.75	151.5	810.65	830.625	3	8	3.2	0.8	0	0	3.16832	1.26733	0.316832	0	0	25.8	22.55	8.9	0	0	29.1525	25.4802	10.0565	0	0	88.5	58.4158
273	1040524	4	11.4167	1	1	103.4	450	105.75	151.5	810.65	830.625	4	54.2	17.4	4.6	0.8	0.8	4.0116	1.28786	0.340468	0.0592117	0.0592117	161.35	122.55	55.75	20.75	29.4	29.355	22.296	10.1428	3.77513	5.34886	549.65	67.8036
273	1040524	4	11.4167	1	1	103.4	450	105.75	151.5	810.65	830.625	5	53.5	12.5	2	0	0	3.86456	0.902935	0.14447	0	0	155.625	84.375	29.5	0	0	33.6214	18.2285	6.37321	0	0	462.875	55.7261
274	1040601	4	11.4167	2	1	49.55	406.15	116.85	192	790.35	715.75	1	22.6	10.6	3.4	0.6	0.2	3.33867	1.56592	0.502277	0.0886372	0.0295457	67.1	73.25	45.25	14.3	10.25	23.4329	25.5806	15.8023	4.99389	3.57954	286.35	70.5035
274	1040601	4	11.4167	2	1	49.55	406.15	116.85	192	790.35	715.75	2	5.2	1.6	0.8	0.4	0.4	2.67009	0.821566	0.410783	0.205392	0.205392	15.15	10.1	10.15	10.55	21.9	18.1546	12.1031	12.163	12.6423	26.2433	83.45	71.4163
274	1040601	4	11.4167	2	1	49.55	406.15	116.85	192	790.35	715.75	3	7.2	2.8	0.6	0.4	0.2	2.25	0.875	0.1875	0.125	0.0625	21.65	18.05	6.95	10	8	20.4631	17.0605	6.569	9.4518	7.56144	105.8	55.1042
274	1040601	4	11.4167	2	1	49.55	406.15	116.85	192	790.35	715.75	4	38.8	17	5	1.6	1.2	2.94553	1.29057	0.379579	0.121465	0.0910989	114.95	116.6	64.5	40.55	52.9	21.7379	22.0499	12.1974	7.66831	10.0038	528.8	66.9071
274	1040601	4	11.4167	2	1	49.55	406.15	116.85	192	790.35	715.75	5	47	17	3	1	0	3.93992	1.42508	0.251484	0.0838282	0	143.25	110.75	40.75	22.5	0	30.5274	23.6015	8.68407	4.79489	0	469.25	65.5606
275	1040602	4	11.25	2	1	33.4167	436.167	120	212.917	831.75	792.5	1	24	8.66667	1.66667	0.666667	0.333333	3.30149	1.1922	0.22927	0.0917081	0.045854	73.5	59.9167	22.75	14.5833	10.25	27.3998	22.3361	8.48089	5.43647	3.82106	268.25	61.5017
275	1040602	4	11.25	2	1	33.4167	436.167	120	212.917	831.75	792.5	2	8.33333	1.66667	0	0	0	4.16667	0.833333	0	0	0	22.5	11	0	0	0	36.6848	17.9348	0	0	0	61.3333	51.1111
275	1040602	4	11.25	2	1	33.4167	436.167	120	212.917	831.75	792.5	3	11	1.66667	0.666667	0.333333	0	3.0998	0.469667	0.187867	0.0939335	0	31.9167	10.4167	10.4167	7.16667	0	31.4708	10.2712	10.2712	7.06656	0	101.417	47.6321
275	1040602	4	11.25	2	1	33.4167	436.167	120	212.917	831.75	792.5	4	47	14.6667	2.66667	1	0.333333	3.39044	1.05801	0.192365	0.0721371	0.0240457	139.333	99.5	36.75	21.75	10.25	29.4833	21.0545	7.77641	4.60236	2.16893	472.583	56.818
275	1040602	4	11.25	2	1	33.4167	436.167	120	212.917	831.75	792.5	5	59	18	7	0	0	4.46688	1.36278	0.529968	0	0	169.5	129.75	97.5	0	0	32.5805	24.9399	18.741	0	0	520.25	65.6467
276	1040603	4	10.75	2	1	51.65	450	117.2	182.85	806.15	615.125	1	26.6	9.4	1.8	0.4	0.6	3.54667	1.25333	0.24	0.0533333	0.08	78.95	62.65	22.7	9.6	27.1	27.033	21.4518	7.77264	3.28711	9.27923	292.05	64.9
276	1040603	4	10.75	2	1	51.65	450	117.2	182.85	806.15	615.125	2	4.6	3.4	0.6	0	0.4	2.35495	1.74061	0.307167	0	0.204778	13.55	21.85	7.35	0	19.4	17.8289	28.75	9.67105	0	25.5263	76	64.8464
276	1040603	4	10.75	2	1	51.65	450	117.2	182.85	806.15	615.125	3	12.2	3.2	0.6	0	0	4.00328	1.05004	0.196883	0	0	37.6	21.05	8.5	0	0	34.993	19.5905	7.91066	0	0	107.45	58.764
276	1040603	4	10.75	2	1	51.65	450	117.2	182.85	806.15	615.125	4	44.6	16	3.2	0.8	1	3.31948	1.19085	0.238169	0.0595423	0.0744278	133.3	105.55	42.3	19.45	46.5	26.6254	21.0826	8.44902	3.88495	9.28793	500.65	62.1038
276	1040603	4	10.75	2	1	51.65	450	117.2	182.85	806.15	615.125	5	43	11	2	0	0	4.19427	1.07295	0.195082	0	0	119.75	77.125	21.75	0	0	32.0616	20.6493	5.82329	0	0	373.5	60.7194
277	1040604	4	11.0833	1	1	65.2	450	111.2	156.3	787.35	810.625	1	27.2	10.2	2	0.2	0.2	3.62667	1.36	0.266667	0.0266667	0.0266667	83.25	71	27.95	5.45	10.2	28.5494	24.3484	9.58505	1.869	3.49794	291.6	64.8
277	1040604	4	11.0833	1	1	65.2	450	111.2	156.3	787.35	810.625	2	7	2.2	0.6	0.2	0.2	3.77698	1.18705	0.323741	0.107914	0.107914	21.25	16.55	7.3	5.65	9.65	29.3914	22.8907	10.0968	7.81466	13.3472	72.3	65.018
277	1040604	4	11.0833	1	1	65.2	450	111.2	156.3	787.35	810.625	3	4.4	2.4	1	0	0	1.68906	0.921305	0.383877	0	0	12.95	18.5	13.45	0	0	17.9363	25.6233	18.6288	0	0	72.2	46.1932
277	1040604	4	11.0833	1	1	65.2	450	111.2	156.3	787.35	810.625	4	41.2	15.8	3.8	0.4	0.4	3.13965	1.20404	0.289579	0.030482	0.030482	125.3	112.55	51.3	11.1	19.85	26.7506	24.0286	10.9522	2.36977	4.23783	468.4	59.4907
277	1040604	4	11.0833	1	1	65.2	450	111.2	156.3	787.35	810.625	5	36	12.5	3	1	0.5	2.66461	0.925212	0.222051	0.074017	0.0370085	110.625	87.5	41.875	24.875	29	23.5185	18.6022	8.90247	5.28833	6.16529	470.375	58.0262
278	1040605	4	11.3333	2	1	67.75	450	120	178.125	824.125	651.75	1	25.5	10.25	3.5	0.5	0.25	3.4	1.36667	0.466667	0.0666667	0.0333333	79.5	70.1875	49.3125	11.875	8.25	26.8354	23.692	16.6456	4.00844	2.78481	296.25	65.8333
278	1040605	4	11.3333	2	1	67.75	450	120	178.125	824.125	651.75	2	5	2.75	0.5	0	0	2.5	1.375	0.25	0	0	13.0625	19.375	5.25	0	0	20.2128	29.9807	8.12379	0	0	64.625	53.8542
278	1040605	4	11.3333	2	1	67.75	450	120	178.125	824.125	651.75	3	7.25	1.25	1.25	1	0.25	2.44211	0.421053	0.421053	0.336842	0.0842105	22.1875	8.375	19.4375	23.5625	10.5625	21.2194	8.00956	18.5894	22.5344	10.1016	104.562	58.7018
278	1040605	4	11.3333	2	1	67.75	450	120	178.125	824.125	651.75	4	40	15.25	6	1.5	0.75	2.91218	1.11027	0.436827	0.109207	0.0546034	121.562	103.625	85.125	35.4375	33.375	23.4762	20.0121	16.4393	6.84369	6.44538	517.812	62.8318
278	1040605	4	11.3333	2	1	67.75	450	120	178.125	824.125	651.75	5	34	13.5	3	1	1.5	3.13003	1.24281	0.27618	0.0920598	0.13809	106	89.25	37.625	28.375	60.375	24.4592	20.5942	8.68186	6.54745	13.9314	433.375	66.4941
279	1040606	4	11.5	1	1	67.6	450	115.95	93.3	726.85	673.875	1	31.2	7.8	1.4	0.2	0.2	4.16	1.04	0.186667	0.0266667	0.0266667	88.8	56.25	17.7	5.45	10.25	31.4281	19.908	6.26438	1.92886	3.62768	282.55	62.7889
279	1040606	4	11.5	1	1	67.6	450	115.95	93.3	726.85	673.875	2	3.4	1.6	0.4	0	0.4	1.75938	0.827943	0.206986	0	0.206986	10.4	10.35	4.7	0	20.3	17.4059	17.3222	7.86611	0	33.9749	59.75	51.5308
279	1040606	4	11.5	1	1	67.6	450	115.95	93.3	726.85	673.875	3	3	0.8	0.6	0	0.4	1.92926	0.514469	0.385852	0	0.257235	9.5	5.65	7.1	0	15.4	17.5763	10.4533	13.136	0	28.4921	54.05	57.9314
279	1040606	4	11.5	1	1	67.6	450	115.95	93.3	726.85	673.875	4	40	10.8	2.6	0.2	1	3.30192	0.891518	0.214625	0.0165096	0.082548	116.15	76.1	33.15	5.45	45.95	27.0746	17.7389	7.72727	1.2704	10.711	429	59.0218
279	1040606	4	11.5	1	1	67.6	450	115.95	93.3	726.85	673.875	5	35	14	2.5	0.5	0	3.1163	1.24652	0.222593	0.0445186	0	108.75	90.375	31.5	13.375	0	28.3388	23.5505	8.20847	3.48534	0	383.75	56.9468
280	1040608	4	12.1667	1	1	40.1667	450	120	184.167	794.333	783.5	1	32.3333	5.33333	1.66667	0.333333	0	4.31111	0.711111	0.222222	0.0444444	0	97	32.9167	19	7.66667	0	36.8471	12.504	7.21747	2.91231	0	263.25	58.5
280	1040608	4	12.1667	1	1	40.1667	450	120	184.167	794.333	783.5	2	6.33333	1.33333	0.666667	0.333333	0	3.16667	0.666667	0.333333	0.166667	0	18.0833	9.25	10.75	9.58333	0	24.0577	12.306	14.3016	12.7494	0	75.1667	62.6389
280	1040608	4	12.1667	1	1	40.1667	450	120	184.167	794.333	783.5	3	10.6667	1.66667	0.666667	0	0	3.47511	0.542986	0.217195	0	0	29.4167	9.75	8.16667	0	0	35.6206	11.8063	9.889	0	0	82.5833	44.8416
280	1040608	4	12.1667	1	1	40.1667	450	120	184.167	794.333	783.5	4	51.6667	8.66667	3.33333	0.666667	0	3.90264	0.654637	0.251783	0.0503567	0	150.667	53.6667	42.0833	17.25	0	33.9339	12.0871	9.47823	3.88514	0	444	55.8959
280	1040608	4	12.1667	1	1	40.1667	450	120	184.167	794.333	783.5	5	54	13	5	0.5	0	4.13529	0.995533	0.382897	0.0382897	0	157.125	82.75	65.5	10.625	0	30.3917	16.0058	12.6692	2.05513	0	517	65.986
281	1040610	4	12.1667	2	1	76.3	416.05	115.75	156.2	771.55	820.875	1	19.2	8.4	5.6	1.6	0.8	2.7689	1.21139	0.807595	0.230742	0.115371	59.25	60.35	79.55	38.9	34.15	18.4867	18.83	24.8206	12.1373	10.6552	320.5	77.034
281	1040610	4	12.1667	2	1	76.3	416.05	115.75	156.2	771.55	820.875	2	3.6	1.8	1.2	0.4	0.8	1.86609	0.933045	0.62203	0.207343	0.414687	11.55	14.3	17.5	9.5	31.95	13.438	16.6376	20.3607	11.0529	37.1728	85.95	74.2549
281	1040610	4	12.1667	2	1	76.3	416.05	115.75	156.2	771.55	820.875	3	4.2	1.4	2	0.6	0.6	1.61332	0.537772	0.768246	0.230474	0.230474	12.85	10.15	29.05	14.1	21.4	12.3855	9.78313	28	13.5904	20.6265	103.75	66.4213
281	1040610	4	12.1667	2	1	76.3	416.05	115.75	156.2	771.55	820.875	4	28.8	13.6	10.2	3	2.6	2.23965	1.05761	0.793208	0.233297	0.20219	88.85	98.9	143.95	71.55	101.2	15.4053	17.1478	24.9588	12.4057	17.5466	576.75	74.7521
281	1040610	4	12.1667	2	1	76.3	416.05	115.75	156.2	771.55	820.875	5	41	13	11.5	1.5	0.5	2.9968	0.950206	0.840566	0.109639	0.0365464	128	95.5	163.125	33.875	15.75	21.6034	16.1181	27.5316	5.7173	2.65823	592.5	72.1791
282	1040611	4	11.4167	1	1	77	450	111.55	168.6	815.15	774.375	1	26.4	9	1.4	0.4	0.2	3.52	1.2	0.186667	0.0533333	0.0266667	81.15	59.95	19.4	10.2	10.25	28.977	21.4069	6.92733	3.64221	3.66006	280.05	62.2333
282	1040611	4	11.4167	1	1	77	450	111.55	168.6	815.15	774.375	2	4.6	1.2	0.4	0	0.4	2.47423	0.64545	0.21515	0	0.21515	12.55	7.25	5.1	0	17.2	20	11.5538	8.12749	0	27.4104	62.75	56.2528
282	1040611	4	11.4167	1	1	77	450	111.55	168.6	815.15	774.375	3	7.8	3.4	1	0.4	0.4	2.7758	1.20996	0.355872	0.142349	0.142349	23.1	21.95	15.8	9.2	12.55	22.6027	21.4775	15.4599	9.00196	12.2798	102.2	60.6168
282	1040611	4	11.4167	1	1	77	450	111.55	168.6	815.15	774.375	4	43.4	14.6	3.2	0.8	1	3.1945	1.07465	0.235539	0.0588849	0.0736061	131.35	95.4	44.6	19.4	40	26.6565	19.3607	9.05124	3.93709	8.11771	492.75	60.449
282	1040611	4	11.4167	1	1	77	450	111.55	168.6	815.15	774.375	5	39.5	14	5	2.5	0	3.06053	1.08475	0.387409	0.193705	0	118.125	95	72.375	57.125	0	23.1561	18.6229	14.1877	11.1982	0	510.125	65.8757
283	1040612	4	11.5833	1	1	78.9	450	110.8	170.1	821.6	807.625	1	30.2	7.8	0.6	0.4	0.2	4.02667	1.04	0.08	0.0533333	0.0266667	93.3	51.35	6.8	9.2	10.2	33.0032	18.1641	2.40538	3.25433	3.60806	282.7	62.8222
283	1040612	4	11.5833	1	1	78.9	450	110.8	170.1	821.6	807.625	2	5	1.8	0.2	0.2	0.2	2.70758	0.974729	0.108303	0.108303	0.108303	14.7	12.55	3.05	5.65	15.15	24.8101	21.1814	5.14768	9.53587	25.5696	59.25	53.4747
283	1040612	4	11.5833	1	1	78.9	450	110.8	170.1	821.6	807.625	3	6.2	2.2	1.4	0.2	0	2.18695	0.776014	0.493827	0.0705467	0	19.35	14.75	18.3	4.35	0	22.2798	16.9833	21.0708	5.00864	0	86.85	51.0582
283	1040612	4	11.5833	1	1	78.9	450	110.8	170.1	821.6	807.625	4	45.2	12.6	2.8	0.8	0.4	3.30088	0.920156	0.204479	0.0584226	0.0292113	138.1	83.85	35.8	19.2	25.35	28.7319	17.4451	7.44825	3.99459	5.27411	480.65	58.5017
283	1040612	4	11.5833	1	1	78.9	450	110.8	170.1	821.6	807.625	5	49	10.5	3.5	0.5	0	3.6403	0.780065	0.260022	0.037146	0	144.25	69.375	44.375	13.25	0	32.1269	15.451	9.88307	2.951	0	449	55.5951
284	1040613	4	11	-9	1	55.1111	421.722	118.028	162.806	763.417	721.833	1	21.3333	7.33333	4.16667	1.16667	0.333333	3.03517	1.04334	0.592807	0.165986	0.0474246	66.1111	51.1389	56.4444	30.3611	15.0278	21.3128	16.4861	18.1965	9.78777	4.84463	310.194	73.5542
284	1040613	4	11	-9	1	55.1111	421.722	118.028	162.806	763.417	721.833	2	6	2.33333	1.66667	0	0.333333	3.05013	1.18616	0.847258	0	0.169452	18	15.5	23.5556	0	14.8611	20.8696	17.971	27.3108	0	17.2303	86.25	73.076
284	1040613	4	11	-9	1	55.1111	421.722	118.028	162.806	763.417	721.833	3	5.33333	1.5	0.666667	0	0.5	1.96553	0.552807	0.245692	0	0.184269	16.6667	11.6389	7.94444	0	21.5	18.3206	12.7939	8.73282	0	23.6336	90.9722	55.8778
284	1040613	4	11	-9	1	55.1111	421.722	118.028	162.806	763.417	721.833	4	36.5	11.5	6.83333	1.16667	1.16667	2.86868	0.903831	0.537059	0.091693	0.091693	111.861	80.5833	91.9444	30.3611	51.3889	21.2799	15.3297	17.491	5.77574	9.77595	525.667	68.8571
284	1040613	4	11	-9	1	55.1111	421.722	118.028	162.806	763.417	721.833	5	36	8	4	0	0	2.99238	0.664973	0.332487	0	0	104.833	53.8333	51	0	0	25.5172	13.1034	12.4138	0	0	410.833	56.9153
285	1040614	4	10.75	2	1	64.25	450	120	174.667	850.167	570.75	1	16	8.33333	6	1	1.66667	2.13333	1.11111	0.8	0.133333	0.222222	48.6667	58.4167	81.8333	25.5	61.75	15.0982	18.1231	25.3878	7.91106	19.1572	322.333	71.6296
285	1040614	4	10.75	2	1	64.25	450	120	174.667	850.167	570.75	2	5.33333	2.33333	0.666667	0	0	2.66667	1.16667	0.333333	0	0	16.1667	15.9167	7.83333	0	0	32.715	32.2091	15.8516	0	0	49.4167	41.1806
285	1040614	4	10.75	2	1	64.25	450	120	174.667	850.167	570.75	3	9.33333	1.66667	1.66667	1	0	3.20611	0.572519	0.572519	0.343511	0	27	13.0833	23.3333	21.6667	0	22.547	10.9255	19.485	18.0932	0	119.75	68.5592
285	1040614	4	10.75	2	1	64.25	450	120	174.667	850.167	570.75	4	34.3333	12.6667	9	2	2	2.42305	0.893942	0.63517	0.141149	0.141149	101.417	90.0833	121.25	47.1667	73.5	18.5067	16.4386	22.1259	8.60706	13.4124	548	64.4579
285	1040614	4	10.75	2	1	64.25	450	120	174.667	850.167	570.75	5	24	5	2	1	0	2.523	0.525624	0.21025	0.105125	0	72.5	31.25	23.75	24.5	0	27.027	11.6496	8.85368	9.13327	0	268.25	46.9996
286	1040615	4	9.08333	1	1	18.5	389.9	120	220.4	774.3	646	1	26.8	7.4	2.4	0.4	0.2	4.12413	1.13875	0.369325	0.0615542	0.0307771	81.9	48.5	33	11.7	7.75	30.5483	18.0903	12.3088	4.36404	2.89071	268.1	68.7612
286	1040615	4	9.08333	1	1	18.5	389.9	120	220.4	774.3	646	2	4.6	1.6	0.4	0	0	2.3	0.8	0.2	0	0	13.85	10.7	4.65	0	0	23.0258	17.7889	7.73067	0	0	60.15	50.125
286	1040615	4	9.08333	1	1	18.5	389.9	120	220.4	774.3	646	3	8.8	3	2	0.2	0.4	2.39564	0.816697	0.544465	0.0544465	0.108893	26.4	20	27.25	4	14.45	20.5527	15.5703	21.2145	3.11405	11.2495	128.45	58.2804
286	1040615	4	9.08333	1	1	18.5	389.9	120	220.4	774.3	646	4	44.2	13	5.2	0.6	0.6	3.42503	1.00736	0.402945	0.0464936	0.0464936	134.75	86.15	69	15.7	22.2	27.8064	17.7775	14.2385	3.23979	4.5811	484.6	62.5856
286	1040615	4	9.08333	1	1	18.5	389.9	120	220.4	774.3	646	5	49	13	7	0	0	4.55108	1.20743	0.650155	0	0	149.5	90.25	97	0	0	34.1714	20.6286	22.1714	0	0	437.5	67.7245
287	1040617	4	10.8333	2	1	56.85	416.05	111.5	103.1	687.55	849	1	21	7.8	3.8	1	0.4	3.02848	1.12486	0.548011	0.144213	0.0576854	63.75	52.6	48.1	24.25	18	23.5675	19.4455	17.7819	8.96488	6.65434	270.5	65.0162
287	1040617	4	10.8333	2	1	56.85	416.05	111.5	103.1	687.55	849	2	4.6	2.8	0.8	0	0.2	2.47534	1.50673	0.430493	0	0.107623	15	18.5	10.25	0	9.6	26.6904	32.9181	18.2384	0	17.0819	56.2	50.4036
287	1040617	4	10.8333	2	1	56.85	416.05	111.5	103.1	687.55	849	3	5.6	2.4	0.8	0.4	0	3.25897	1.3967	0.465567	0.232784	0	17.4	15.55	11.45	10.45	0	24.6809	22.0567	16.2411	14.8227	0	70.5	68.3802
287	1040617	4	10.8333	2	1	56.85	416.05	111.5	103.1	687.55	849	4	33.2	13.6	5.4	1.4	0.6	2.89724	1.18682	0.471238	0.122173	0.0523598	102.55	89.75	69.8	34.7	27.6	24.8878	21.7813	16.9397	8.42131	6.69822	412.05	59.9302
287	1040617	4	10.8333	2	1	56.85	416.05	111.5	103.1	687.55	849	5	52.5	22	8	1.5	1	3.71025	1.55477	0.565371	0.106007	0.0706714	171.25	149.75	105.125	40.375	35.625	28.8057	25.1892	17.6829	6.79142	5.99243	594.5	70.0236
288	1040618	4	10.5833	1	1	23.85	400.9	120	205.5	752.9	570.375	1	23	5.8	1.2	0.2	0.8	3.44225	0.868047	0.179596	0.0299327	0.119731	67.65	37.35	15.4	5.85	28.45	27.3058	15.0757	6.21594	2.36125	11.4834	247.75	61.7985
288	1040618	4	10.5833	1	1	23.85	400.9	120	205.5	752.9	570.375	2	6.4	2	0.4	0.2	0	3.2	1	0.2	0.1	0	19.6	14.45	5.45	4.9	0	29.8553	22.0107	8.3016	7.46382	0	65.65	54.7083
288	1040618	4	10.5833	1	1	23.85	400.9	120	205.5	752.9	570.375	3	9.6	4.8	2.8	0.4	0.2	2.80292	1.40146	0.817518	0.116788	0.0583942	31.6	34.9	35.35	8.65	6.4	22.7748	25.1532	25.4775	6.23423	4.61261	138.75	67.5182
288	1040618	4	10.5833	1	1	23.85	400.9	120	205.5	752.9	570.375	4	40.4	13.2	4.4	0.8	1	3.21955	1.05193	0.350644	0.0637535	0.0796919	123.2	90.6	56.2	19.4	34.85	26.5203	19.5027	12.0977	4.17608	7.50188	464.55	61.7014
288	1040618	4	10.5833	1	1	23.85	400.9	120	205.5	752.9	570.375	5	32.5	7.5	4	0	0.5	3.4188	0.788955	0.420776	0	0.052597	95.375	56.125	52	0	28.625	27.3085	16.0702	14.889	0	8.19613	349.25	61.2316
289	1040619	4	11	-9	1	70.5833	450	120	122.25	762.833	804.5	1	30.6667	7.33333	2.33333	0.333333	0	4.08889	0.977778	0.311111	0.0444444	0	83.6667	47.8333	28	8.5	0	31.5426	18.0333	10.5561	3.20452	0	265.25	58.9444
289	1040619	4	11	-9	1	70.5833	450	120	122.25	762.833	804.5	2	3	3	0.666667	0	0	1.5	1.5	0.333333	0	0	10.3333	20.5833	8.91667	0	0	14.3187	28.5219	12.3557	0	0	72.1667	60.1389
289	1040619	4	11	-9	1	70.5833	450	120	122.25	762.833	804.5	3	4	2	0.333333	0	1.66667	1.96319	0.981595	0.163599	0	0.817996	12.5	13.8333	4.08333	0	83.4167	11.8671	13.1329	3.87658	0	79.193	105.333	86.1622
289	1040619	4	11	-9	1	70.5833	450	120	122.25	762.833	804.5	4	41.3333	13.3333	3.33333	0.333333	1.66667	3.25104	1.04872	0.26218	0.026218	0.13109	117.667	89.1667	41	8.5	83.4167	24.6638	18.69	8.59389	1.78166	17.4847	477.083	62.541
289	1040619	4	11	-9	1	70.5833	450	120	122.25	762.833	804.5	5	33	8	6	1	3	2.46116	0.596644	0.447483	0.0745805	0.223741	100.5	45.5	78	25.75	135.75	19.4015	8.78378	15.0579	4.97104	26.2066	518	64.3878
290	1040620	4	11.0833	2	1	88.0833	450	120	227.167	898.083	660.5	1	23.3333	6	2	0.333333	0	3.11111	0.8	0.266667	0.0444444	0	66.4167	37.4167	29.9167	7.25	0	27.6161	15.5579	12.4394	3.01455	0	240.5	53.4444
290	1040620	4	11.0833	2	1	88.0833	450	120	227.167	898.083	660.5	2	4.33333	0.333333	0	0	0	2.16667	0.166667	0	0	0	12	1.66667	0	0	0	34.7826	4.83092	0	0	0	34.5	28.75
290	1040620	4	11.0833	2	1	88.0833	450	120	227.167	898.083	660.5	3	6	0.666667	0.666667	0	0	1.58474	0.176082	0.176082	0	0	17.4167	5.75	11.5833	0	0	22.8415	7.54098	15.1913	0	0	76.25	33.5657
290	1040620	4	11.0833	2	1	88.0833	450	120	227.167	898.083	660.5	4	35.6667	8.66667	3.33333	0.333333	0	2.38285	0.579011	0.222696	0.0222696	0	101.25	57.0833	52.9167	7.25	0	25.6059	14.4362	13.3825	1.83351	0	395.417	44.029
290	1040620	4	11.0833	2	1	88.0833	450	120	227.167	898.083	660.5	5	14	3	1	0	0	1.27176	0.272521	0.0908403	0	0	40	16.25	15.25	0	0	19.3237	7.85024	7.36715	0	0	207	31.3399
291	1040621	4	11.5833	2	1	48.25	427.562	120	190.438	876.25	853.375	1	17.25	1.75	0.25	0	0	2.4207	0.245578	0.0350826	0	0	48.1875	9.625	3	0	0	25.7086	5.13505	1.60053	0	0	187.438	43.8386
291	1040621	4	11.5833	2	1	48.25	427.562	120	190.438	876.25	853.375	2	3	1.25	0	0	0	1.5	0.625	0	0	0	10.875	8.5625	0	0	0	24.6809	19.4326	0	0	0	44.0625	36.7188
291	1040621	4	11.5833	2	1	48.25	427.562	120	190.438	876.25	853.375	3	7.25	1.5	0.25	0	0.25	2.28421	0.472596	0.078766	0	0.078766	20.9375	9.3125	2.6875	0	9.375	24.3814	10.8443	3.12955	0	10.917	85.875	45.0935
291	1040621	4	11.5833	2	1	48.25	427.562	120	190.438	876.25	853.375	4	31.5	4.75	1	0.5	1.5	2.15692	0.32525	0.0684736	0.0342368	0.10271	90.625	29.625	14.5625	12.4375	57.9375	21.491	7.02534	3.45339	2.94946	13.7394	421.688	48.1241
291	1040621	4	11.5833	2	1	48.25	427.562	120	190.438	876.25	853.375	5	32.5	7.5	7	1.5	1.5	2.28504	0.527318	0.492163	0.105464	0.105464	102.75	54.125	92.75	36.5	58.125	20.3717	10.7311	18.3891	7.23668	11.5242	504.375	59.1036
292	1040622	4	11.6667	2	1	26.4	397.6	120	239.05	810.95	738.75	1	22.4	5.4	3.6	0.4	0.6	3.38028	0.814889	0.54326	0.0603622	0.0905433	64.3	38.9	53.5	11.5	21.75	25.5412	15.4518	21.2512	4.56802	8.63952	251.75	63.3174
292	1040622	4	11.6667	2	1	26.4	397.6	120	239.05	810.95	738.75	2	6.4	0.8	0.4	0	0	3.2	0.4	0.2	0	0	20	5.4	4.35	0	0	34.5722	9.33449	7.51945	0	0	57.85	48.2083
292	1040622	4	11.6667	2	1	26.4	397.6	120	239.05	810.95	738.75	3	13.2	4.6	2.2	0	0.4	3.31311	1.15457	0.552186	0	0.100397	38.5	35.35	29	0	17	25.5984	23.504	19.2819	0	11.3032	150.4	62.9157
292	1040622	4	11.6667	2	1	26.4	397.6	120	239.05	810.95	738.75	4	44	12.4	6.6	0.4	1	3.25544	0.917442	0.488316	0.0295949	0.0739873	128.35	91.2	91.65	11.5	38.75	26.4176	18.7712	18.8638	2.36699	7.97571	485.85	59.9112
292	1040622	4	11.6667	2	1	26.4	397.6	120	239.05	810.95	738.75	5	40.5	12	3	0	1	3.28934	0.974619	0.243655	0	0.0812183	120.125	78.75	42.375	0	50.375	27.9604	18.3299	9.86325	0	11.7253	429.625	58.1557
293	1040623	4	11.25	1	1	56.875	450	120	176.312	822.25	617.75	1	26.25	12	6	0.25	0	3.5	1.6	0.8	0.0333333	0	83.8125	83.9375	82.875	5.5	0	26.054	26.0929	25.7626	1.70973	0	321.688	71.4861
293	1040623	4	11.25	1	1	56.875	450	120	176.312	822.25	617.75	2	6.25	3.5	0.75	0	0	3.125	1.75	0.375	0	0	19.9375	25	10.1875	0	0	26.0196	32.6264	13.2953	0	0	76.625	63.8542
293	1040623	4	11.25	1	1	56.875	450	120	176.312	822.25	617.75	3	9.75	3.5	1.5	0.25	0	3.31797	1.19107	0.510457	0.0850762	0	30.25	24.75	20.5625	5.875	0	27.5626	22.5513	18.7358	5.35308	0	109.75	62.2474
293	1040623	4	11.25	1	1	56.875	450	120	176.312	822.25	617.75	4	48.5	20	8.5	0.5	0	3.53907	1.45941	0.620249	0.0364853	0	152.812	141.375	116.312	11.375	0	27.7652	25.687	21.1333	2.06677	0	550.375	66.9352
293	1040623	4	11.25	1	1	56.875	450	120	176.312	822.25	617.75	5	43	20	5	1	1	4.17645	1.94253	0.485633	0.0971267	0.0971267	133	126	81	29	33	26.6533	25.2505	16.2325	5.81162	6.61323	499	80.777
294	1040624	4	11	1	1	51.35	416.05	120	210.75	814.85	863.25	1	20	7	2.4	0.2	0.2	2.88427	1.00949	0.346112	0.0288427	0.0288427	60.1	47.65	32.05	5.85	7.75	24.2241	19.206	12.9182	2.35792	3.12374	248.1	59.6323
294	1040624	4	11	1	1	51.35	416.05	120	210.75	814.85	863.25	2	7.2	1.8	0	0.2	0	3.6	0.9	0	0.1	0	21.65	12.05	0	4.9	0	33.3333	18.5527	0	7.54427	0	64.95	54.125
294	1040624	4	11	1	1	51.35	416.05	120	210.75	814.85	863.25	3	10.8	3.6	1.2	0.2	0	3.07473	1.02491	0.341637	0.0569395	0	32.75	26.55	16.65	4.6	0	28.0154	22.7117	14.2429	3.93499	0	116.9	55.4686
294	1040624	4	11	1	1	51.35	416.05	120	210.75	814.85	863.25	4	42	13.4	4.2	0.6	0.4	3.09259	0.986685	0.309259	0.0441799	0.0294533	127	93.15	57	15.35	16.7	27.0213	19.8191	12.1277	3.26596	3.55319	470	57.6793
294	1040624	4	11	1	1	51.35	416.05	120	210.75	814.85	863.25	5	42.5	12	4.5	0	0	2.95395	0.834057	0.312772	0	0	121.125	86.5	62.125	0	0	27.3497	19.5315	14.0277	0	0	442.875	51.3032
295	1040625	4	11.4167	1	1	71.9375	450	120	204.562	858.312	776.25	1	26	6.5	2.75	0	0	3.46667	0.866667	0.366667	0	0	73.8125	42.625	38.6875	0	0	28.1794	16.273	14.7697	0	0	261.938	58.2083
295	1040625	4	11.4167	1	1	71.9375	450	120	204.562	858.312	776.25	2	6.75	0.5	0	0	0	3.375	0.25	0	0	0	19.1875	3.3125	0	0	0	36.5042	6.30202	0	0	0	52.5625	43.8021
295	1040625	4	11.4167	1	1	71.9375	450	120	204.562	858.312	776.25	3	9	3.5	1.5	0.5	0	2.63978	1.02658	0.439963	0.146654	0	24.0625	25.75	21	13.625	0	18.7805	20.0976	16.3902	10.6341	0	128.125	62.6337
295	1040625	4	11.4167	1	1	71.9375	450	120	204.562	858.312	776.25	4	48.75	11	4.5	0.5	0	3.40785	0.768951	0.314571	0.0349523	0	135.938	75.3125	62.3125	13.625	0	28.0247	15.5263	12.8463	2.80892	0	485.062	56.5135
295	1040625	4	11.4167	1	1	71.9375	450	120	204.562	858.312	776.25	5	46.5	15.5	3	0.5	0.5	3.5942	1.19807	0.231884	0.0386473	0.0386473	139.25	97.625	42	10	16.25	28.8601	20.2332	8.70466	2.07254	3.36788	482.5	62.1578
296	1040626	4	11.3333	1	1	28.25	450	120	209.5	836.167	692	1	25.6667	10.6667	6	1	0	3.42222	1.42222	0.8	0.133333	0	77.3333	75.5833	73.5	25.0833	0	24.9731	24.408	23.7352	8.10011	0	309.667	68.8148
296	1040626	4	11.3333	1	1	28.25	450	120	209.5	836.167	692	2	4.33333	3.33333	0	0	0	2.16667	1.66667	0	0	0	14.8333	22.0833	0	0	0	27.3425	40.7066	0	0	0	54.25	45.2083
296	1040626	4	11.3333	1	1	28.25	450	120	209.5	836.167	692	3	9.33333	2.66667	1.33333	0	0	2.67303	0.763723	0.381862	0	0	29.5	17.25	18	0	0	27.3782	16.0093	16.7053	0	0	107.75	51.432
296	1040626	4	11.3333	1	1	28.25	450	120	209.5	836.167	692	4	43.6667	17.3333	7.33333	1	0	3.13335	1.24377	0.526211	0.071756	0	135.5	120.583	91.5	25.0833	0	26.8538	23.8976	18.1338	4.9711	0	504.583	60.3448
296	1040626	4	11.3333	1	1	28.25	450	120	209.5	836.167	692	5	34.5	16	5	1	0.5	2.99133	1.38728	0.433526	0.0867052	0.0433526	102.25	109.375	66	23.25	26.375	22.6718	24.2517	14.6341	5.15521	5.84812	451	65.1734
297	1040627	4	10.8333	1	1	51.5	445.25	120	188.312	811.875	746.125	1	25.5	5.5	1.5	0.25	0	3.43627	0.741157	0.202134	0.0336889	0	74.875	34	19.75	5.625	0	28.6603	13.0144	7.55981	2.15311	0	261.25	58.6749
297	1040627	4	10.8333	1	1	51.5	445.25	120	188.312	811.875	746.125	2	6.75	0.5	0.5	0	0	3.375	0.25	0.25	0	0	18.9375	3.9375	5.1875	0	0	29.7642	6.18861	8.15324	0	0	63.625	53.0208
297	1040627	4	10.8333	1	1	51.5	445.25	120	188.312	811.875	746.125	3	6.75	3	1.25	0	0	2.15068	0.955858	0.398274	0	0	20.3125	22.3125	15.1875	0	0	21.1864	23.2725	15.8409	0	0	95.875	50.9127
297	1040627	4	10.8333	1	1	51.5	445.25	120	188.312	811.875	746.125	4	41	9	3.25	0.25	0	3.03002	0.665127	0.240185	0.0184758	0	120.125	60.25	40.125	5.625	0	27.0552	13.5698	9.03716	1.26689	0	444	54.6882
297	1040627	4	10.8333	1	1	51.5	445.25	120	188.312	811.875	746.125	5	43	7	0.5	0.5	0	3.45787	0.562908	0.0402077	0.0402077	0	127.5	47.25	8.25	11.25	0	32.3707	11.9962	2.09457	2.85624	0	393.875	52.7894
298	1050501	5	10.3333	1	1	59.85	448.25	120	148.05	776.4	839.75	1	24.8	9.2	3.6	1	0	3.31958	1.23146	0.481874	0.133854	0	75.55	60.15	46.4	24.25	0	26.4115	21.0278	16.2209	8.47754	0	286.05	63.8148
298	1050501	5	10.3333	1	1	59.85	448.25	120	148.05	776.4	839.75	2	7.8	2.8	0.4	0	0	3.9	1.4	0.2	0	0	23	18.25	5	0	0	30.323	24.0606	6.59196	0	0	75.85	63.2083
298	1050501	5	10.3333	1	1	59.85	448.25	120	148.05	776.4	839.75	3	11	5.6	1	0.2	0	4.45795	2.2695	0.405268	0.0810537	0	33.7	37.05	14.25	5.55	0	30.0893	33.0804	12.7232	4.95536	0	112	75.6501
298	1050501	5	10.3333	1	1	59.85	448.25	120	148.05	776.4	839.75	4	46.8	18	5	1.4	0	3.61669	1.39104	0.386399	0.108192	0	142.85	117.8	65.65	35.05	0	28.1589	23.221	12.9411	6.90913	0	507.3	65.34
298	1050501	5	10.3333	1	1	59.85	448.25	120	148.05	776.4	839.75	5	30	4	0	0	0	2.1435	0.285799	0	0	0	81.5	25.5	0	0	0	23.8828	7.47253	0	0	0	341.25	40.6371
299	1050502	5	9.92	1	1	61.25	450	103.2	88.15	702.75	661	1	28	10.2	2.2	0.6	0.4	3.73333	1.36	0.293333	0.08	0.0533333	82.35	70.65	29.25	16	15.05	29.0733	24.9426	10.3266	5.64872	5.31333	283.25	62.9444
299	1050502	5	9.92	1	1	61.25	450	103.2	88.15	702.75	661	2	5.6	1.6	0.2	0	0	3.25581	0.930233	0.116279	0	0	15.9	11.6	2.25	0	0	29.3629	21.422	4.15512	0	0	54.15	52.4709
299	1050502	5	9.92	1	1	61.25	450	103.2	88.15	702.75	661	3	6	2	1	0.2	0	4.08395	1.36132	0.680658	0.136132	0	18.95	13.4	13.75	5.9	0	28.5607	20.1959	20.7234	8.89224	0	66.35	75.2694
299	1050502	5	9.92	1	1	61.25	450	103.2	88.15	702.75	661	4	43	14.4	3.4	1	0.4	3.67129	1.22946	0.290288	0.0853789	0.0341515	127.7	99.65	45.25	27.15	15.05	29.1786	22.7693	10.3393	6.20359	3.43882	437.65	62.2768
299	1050502	5	9.92	1	1	61.25	450	103.2	88.15	702.75	661	5	32	7.5	3	0	0.5	2.90469	0.680787	0.272315	0	0.0453858	94.875	51.75	41.5	0	17.625	25.9221	14.1393	11.3388	0	4.81557	366	55.3707
300	1050503	5	10.5833	1	1	75.5	450	120	205	850.562	727.75	1	26	10	5	1	0.5	3.46667	1.33333	0.666667	0.133333	0.0666667	79	70.6875	65.625	26.5	18.9375	25.0347	22.4005	20.7962	8.3977	6.00119	315.562	70.125
300	1050503	5	10.5833	1	1	75.5	450	120	205	850.562	727.75	2	7.25	1.75	1.25	0	0	3.625	0.875	0.625	0	0	23.375	11.0625	17	0	0	30.0643	14.2283	21.865	0	0	77.75	64.7917
300	1050503	5	10.5833	1	1	75.5	450	120	205	850.562	727.75	3	11.25	7.75	1.25	0.5	0.25	3.29268	2.26829	0.365854	0.146341	0.0731707	35.625	52.9375	14.9375	10.6875	12.375	23.3034	34.628	9.77105	6.99101	8.09485	152.875	74.5732
300	1050503	5	10.5833	1	1	75.5	450	120	205	850.562	727.75	4	46.75	20.25	7.75	2.25	0.75	3.29782	1.42847	0.546697	0.158718	0.0529062	145.312	139.375	102.562	53.9375	31.3125	24.5253	23.5232	17.3101	9.10338	5.28481	592.5	69.6598
300	1050503	5	10.5833	1	1	75.5	450	120	205	850.562	727.75	5	36	15	4.5	0	0	2.96805	1.23669	0.371007	0	0	108.5	102.375	57.375	0	0	25.0867	23.6705	13.2659	0	0	432.5	59.4297
301	1050504	5	10	2	1	92.625	450	120	169.938	832.562	785.75	1	19.5	8.25	5	1.75	0.25	2.6	1.1	0.666667	0.233333	0.0333333	54.8125	57.375	68.4375	44	9.5625	19.3855	20.2918	24.2042	15.5615	3.38196	282.75	62.8333
301	1050504	5	10	2	1	92.625	450	120	169.938	832.562	785.75	2	5.5	1	0.25	0	0	2.75	0.5	0.125	0	0	16.3125	6	3.25	0	0	23.989	8.82353	4.77941	0	0	68	56.6667
301	1050504	5	10	2	1	92.625	450	120	169.938	832.562	785.75	3	9.5	4.75	1	0.25	0.25	3.35417	1.67709	0.353071	0.0882677	0.0882677	29.625	32.1875	11.9375	5.125	15	26.348	28.627	10.617	4.55809	13.3407	112.438	66.164
301	1050504	5	10	2	1	92.625	450	120	169.938	832.562	785.75	4	39.75	14.75	6.5	2.25	0.5	2.86465	1.06298	0.468433	0.16215	0.0360333	117.625	100.812	88.5625	55.6875	24.5625	22.6747	19.4337	17.0723	10.7349	4.73494	518.75	62.3076
301	1050504	5	10	2	1	92.625	450	120	169.938	832.562	785.75	5	48.5	12.5	1.5	1	0	3.70347	0.954502	0.11454	0.0763602	0	142.5	83	18.75	21.5	0	33.7978	19.6857	4.44708	5.09932	0	421.625	53.6589
302	1050505	5	11.5	2	1	83.25	450	120	191	844.25	660	1	22	6.66667	2.33333	1.33333	0	2.93333	0.888889	0.311111	0.177778	0	63.5	47.75	30.1667	31.5833	0	25.074	18.8549	11.9118	12.4712	0	253.25	56.2778
302	1050505	5	11.5	2	1	83.25	450	120	191	844.25	660	2	4	0	0.333333	0	0	2	0	0.166667	0	0	9.66667	0	4.16667	0	0	22.2649	0	9.59693	0	0	43.4167	36.1806
302	1050505	5	11.5	2	1	83.25	450	120	191	844.25	660	3	11.6667	2	0.666667	0	0.333333	3.66492	0.628272	0.209424	0	0.104712	34.3333	13.6667	12.3333	0	14.9167	28.6908	11.4206	10.3064	0	12.4652	119.667	62.6527
302	1050505	5	11.5	2	1	83.25	450	120	191	844.25	660	4	40	9	3.66667	1.66667	0.333333	2.84276	0.639621	0.260586	0.118448	0.0236897	114.667	63.5833	53.1667	40.3333	14.9167	24.8286	13.7676	11.5121	8.73331	3.22988	461.833	54.7034
302	1050505	5	11.5	2	1	83.25	450	120	191	844.25	660	5	29	5.5	0	0	0	2.63636	0.5	0	0	0	81.625	34.875	0	0	0	28.1223	12.0155	0	0	0	290.25	43.9773
303	1050506	5	11.4167	1	1	86.625	450	120	143.625	803.188	746	1	25.25	6	3.5	1.5	0.25	3.36667	0.8	0.466667	0.2	0.0333333	79.25	39.125	49.3125	36.125	12	27.6494	13.6502	17.2045	12.6036	4.18666	286.625	63.6944
303	1050506	5	11.4167	1	1	86.625	450	120	143.625	803.188	746	2	7.5	3	0.25	0.25	0	3.75	1.5	0.125	0.125	0	21.875	19.375	3.1875	6.6875	0	27.3651	24.2377	3.98749	8.36591	0	79.9375	66.6146
303	1050506	5	11.4167	1	1	86.625	450	120	143.625	803.188	746	3	10.5	3.5	1.5	0	0.5	4.38642	1.46214	0.626632	0	0.208877	31.3125	25.8125	20.25	0	22.9375	28.5308	23.5194	18.451	0	20.8998	109.75	76.4143
303	1050506	5	11.4167	1	1	86.625	450	120	143.625	803.188	746	4	47	13	6	2	0.75	3.51101	0.971131	0.448214	0.149405	0.0560268	143.812	87.9375	85.3125	49.375	34.9375	27.3019	16.6944	16.196	9.37352	6.63265	526.75	65.5824
303	1050506	5	11.4167	1	1	86.625	450	120	143.625	803.188	746	5	49.5	19.5	6	1.5	0	3.98123	1.56836	0.482574	0.120643	0	158.5	129.5	75	33.125	0	30.0902	24.5847	14.2383	6.28856	0	526.75	70.6099
304	1050507	5	10.3333	2	1	140	406.667	100	195.125	1164.54	1272.38	1	19.1667	6.5	4.66667	1.33333	0.5	2.82787	0.959016	0.688525	0.196721	0.0737705	58.5	43.8333	63.3333	34.5417	19.8333	22.5217	16.8752	24.3824	13.298	7.63555	259.75	63.873
304	1050507	5	10.3333	2	1	140	406.667	100	195.125	1164.54	1272.38	2	5.83333	3	0.833333	0.166667	0	3.5	1.8	0.5	0.1	0	18.0417	20.4583	9.125	4.875	0	26.9614	30.5729	13.6364	7.28518	0	66.9167	66.9167
304	1050507	5	10.3333	2	1	140	406.667	100	195.125	1164.54	1272.38	3	10.6667	2.83333	0.833333	0.5	0.5	3.27995	0.871236	0.256246	0.153748	0.153748	31.7083	18.5	9.54167	12.0417	21.375	23.1941	13.5325	6.97958	8.80829	15.6355	136.708	70.0619
304	1050507	5	10.3333	2	1	140	406.667	100	195.125	1164.54	1272.38	4	47.6667	19.6667	14.1667	4.33333	4.83333	2.4559	1.01327	0.729901	0.223264	0.249025	147.042	133.125	190.292	106.542	227.417	16.5518	14.9852	21.4202	11.9929	25.5992	888.375	76.2854
304	1050507	5	10.3333	2	1	140	406.667	100	195.125	1164.54	1272.38	5	68.5	27.5	12.5	3.5	2.5	3.23018	1.29679	0.589449	0.165046	0.11789	203.875	195.875	171.75	84.875	105.5	21.8136	20.9576	18.3764	9.08118	11.2879	934.625	73.4552
305	1050508	5	10.6667	1	1	71.15	450	119.9	93.85	734.9	845.125	1	24	9.8	3.2	1.4	0.4	3.2	1.30667	0.426667	0.186667	0.0533333	75.2	68.15	44.4	33.75	15.3	24.7165	22.3993	14.5933	11.0929	5.02876	304.25	67.6111
305	1050508	5	10.6667	1	1	71.15	450	119.9	93.85	734.9	845.125	2	4.4	2	0.8	0	0	2.20183	1.00083	0.400334	0	0	14.4	14.5	10.15	0	0	22.0521	22.2052	15.5436	0	0	65.3	54.4621
305	1050508	5	10.6667	1	1	71.15	450	119.9	93.85	734.9	845.125	3	4.6	1.8	1.6	0.6	0.2	2.94086	1.15077	1.02291	0.383591	0.127864	14.4	13.6	20.2	14.35	7.4	19.0476	17.9894	26.7196	18.9815	9.78836	75.6	80.5541
305	1050508	5	10.6667	1	1	71.15	450	119.9	93.85	734.9	845.125	4	35.2	13.8	5.6	2.2	0.6	2.87386	1.12668	0.457205	0.179616	0.0489863	111.05	97.35	74.75	53.35	22.7	23.2249	20.3597	15.6332	11.1576	4.74746	478.15	65.0633
305	1050508	5	10.6667	1	1	71.15	450	119.9	93.85	734.9	845.125	5	39.5	14	4.5	2	1	2.80432	0.993936	0.319479	0.141991	0.0709954	122.625	98.5	65.25	50.875	38	23.1041	18.5586	12.2939	9.58549	7.15968	530.75	62.8014
306	1050509	5	10.8333	1	1	112.45	450	120	150.65	833.1	905.75	1	22	7.8	1	1.6	0.4	2.93333	1.04	0.133333	0.213333	0.0533333	65.2	55.6	12.4	39.5	16	24.4975	20.8905	4.65903	14.8413	6.01165	266.15	59.1444
306	1050509	5	10.8333	1	1	112.45	450	120	150.65	833.1	905.75	2	7.6	2.8	0.6	0.2	0	3.8	1.4	0.3	0.1	0	23.1	19.45	7	4.5	0	29.1483	24.5426	8.83281	5.67823	0	79.25	66.0417
306	1050509	5	10.8333	1	1	112.45	450	120	150.65	833.1	905.75	3	12.2	3	2	0.2	0.2	4.85894	1.19482	0.796548	0.0796548	0.0796548	37.6	20.75	26.5	4.7	8.55	32.1368	17.735	22.6496	4.01709	7.30769	117	77.6635
306	1050509	5	10.8333	1	1	112.45	450	120	150.65	833.1	905.75	4	47.4	15.2	3.6	2.6	0.8	3.41376	1.09471	0.259273	0.187252	0.0576161	142.65	106.8	45.9	62.9	30.6	26.7686	20.0413	8.61325	11.8033	5.74217	532.9	63.9659
306	1050509	5	10.8333	1	1	112.45	450	120	150.65	833.1	905.75	5	47	16	4	0	3	3.11344	1.0599	0.264974	0	0.19873	133.5	105.75	50	0	116.5	22.4937	17.818	8.4246	0	19.6293	593.5	65.5258
307	1050510	5	10.3333	2	1	82.45	450	120	213.15	900.15	765.75	1	24.8	8.8	2	1.4	0.2	3.30667	1.17333	0.266667	0.186667	0.0266667	77.75	60.45	24.7	32.4	9.5	28.3863	22.0701	9.01789	11.8291	3.46842	273.9	60.8667
307	1050510	5	10.3333	2	1	82.45	450	120	213.15	900.15	765.75	2	8.4	2.4	0.6	0.2	0	4.2	1.2	0.3	0.1	0	22.15	16.2	8.35	4.7	0	28.1986	20.6238	10.6302	5.98345	0	78.55	65.4583
307	1050510	5	10.3333	2	1	82.45	450	120	213.15	900.15	765.75	3	11.4	5.6	1.6	0.2	0.2	3.20901	1.57635	0.450387	0.0562984	0.0562984	35	39.5	22.45	4.9	11.1	24.4841	27.632	15.7048	3.42777	7.76495	142.95	67.0654
307	1050510	5	10.3333	2	1	82.45	450	120	213.15	900.15	765.75	4	51.6	18.8	5.2	2.4	0.4	3.43943	1.25312	0.346609	0.159973	0.0266622	154.6	130.1	68.7	57.85	20.6	26.817	22.5672	11.9167	10.0347	3.57329	576.5	64.0449
307	1050510	5	10.3333	2	1	82.45	450	120	213.15	900.15	765.75	5	44.5	12	3	0	0	3.48678	0.940255	0.235064	0	0	134.25	86.75	35.5	0	0	31.7282	20.5022	8.38996	0	0	423.125	55.2563
308	1050511	5	10.3333	2	1	72.2	417.1	74.45	152.3	716.1	842.625	1	15.2	8	3.2	2.2	1.8	2.18653	1.1508	0.460321	0.316471	0.258931	47.05	57.05	46.35	49.5	77.05	15.5255	18.8253	15.2945	16.3339	25.4248	303.05	72.6564
308	1050511	5	10.3333	2	1	72.2	417.1	74.45	152.3	716.1	842.625	2	0.4	0.8	0.8	0	0.6	0.322364	0.644728	0.644728	0	0.483546	1.05	5.85	10.75	0	26.85	1.52064	8.47212	15.5684	0	38.8849	69.05	92.7468
308	1050511	5	10.3333	2	1	72.2	417.1	74.45	152.3	716.1	842.625	3	8.6	2	0.6	0.6	0.8	3.38805	0.787919	0.236376	0.236376	0.315167	25.85	15.15	9.05	12.95	38.75	24.9638	14.6306	8.73974	12.506	37.4215	103.55	67.9908
308	1050511	5	10.3333	2	1	72.2	417.1	74.45	152.3	716.1	842.625	4	28	11.8	4.6	3	3.4	2.34604	0.988689	0.385421	0.251362	0.284876	86.25	84.45	66.15	67.75	149.75	16.2628	15.9234	12.4729	12.7746	28.2361	530.35	74.0609
308	1050511	5	10.3333	2	1	72.2	417.1	74.45	152.3	716.1	842.625	5	39.5	11	6.5	2	2	2.81264	0.783267	0.462839	0.142412	0.142412	118.75	77.375	90.75	50.75	74.75	21.8592	14.243	16.705	9.34192	13.7598	543.25	64.4711
309	1050512	5	10.0833	1	1	63.4	450	120	108.6	742	735.25	1	29.8	6.2	1	0.8	0.2	3.97333	0.826667	0.133333	0.106667	0.0266667	86.5	41.15	12	19.75	9.15	32.9398	15.6702	4.56969	7.52094	3.48439	262.6	58.3556
309	1050512	5	10.0833	1	1	63.4	450	120	108.6	742	735.25	2	11.4	1.6	0	0	0	5.7	0.8	0	0	0	33.55	10.2	0	0	0	46.7596	14.216	0	0	0	71.75	59.7917
309	1050512	5	10.0833	1	1	63.4	450	120	108.6	742	735.25	3	5	1.4	0.6	0	0.2	2.76243	0.773481	0.331492	0	0.110497	13.7	8.55	8.15	0	10.2	24.0351	15	14.2982	0	17.8947	57	52.4862
309	1050512	5	10.0833	1	1	63.4	450	120	108.6	742	735.25	4	48.4	9.4	1.8	1.2	0.4	3.91375	0.760108	0.145553	0.097035	0.032345	140.65	61.2	23.2	29.2	19.35	33.1019	14.4034	5.46011	6.87221	4.55401	424.9	57.2642
309	1050512	5	10.0833	1	1	63.4	450	120	108.6	742	735.25	5	40.5	7	1.5	0	1.5	3.305	0.571234	0.122407	0	0.122407	122.25	47.5	21	0	64.875	29.2377	11.3602	5.02242	0	15.5157	418.125	56.8684
310	1050513	5	10.75	1	1	99.4	450	120	211.65	956.9	829.125	1	23.2	8.6	3.6	1.2	0	3.09333	1.14667	0.48	0.16	0	71	61.65	47.4	29.5	0	25.2939	21.9629	16.8864	10.5094	0	280.7	62.3778
310	1050513	5	10.75	1	1	99.4	450	120	211.65	956.9	829.125	2	4.6	0.8	0.6	0.4	0	2.3	0.4	0.3	0.2	0	15.25	4.9	8.15	9.3	0	23.978	7.7044	12.8145	14.6226	0	63.6	53
310	1050513	5	10.75	1	1	99.4	450	120	211.65	956.9	829.125	3	14.6	5.4	2.8	0.6	0	4.13891	1.53083	0.793763	0.170092	0	42.55	37	37.5	15.15	0	26.4614	23.0099	23.3209	9.42164	0	160.8	75.9745
310	1050513	5	10.75	1	1	99.4	450	120	211.65	956.9	829.125	4	49.2	16.6	8	2.8	1	3.08496	1.04086	0.50162	0.175567	0.0627025	151.35	115.95	110.05	69.1	44.6	23.8009	18.234	17.3062	10.8665	7.01368	635.9	66.4542
310	1050513	5	10.75	1	1	99.4	450	120	211.65	956.9	829.125	5	56.5	25.5	5	0	0	4.08865	1.84532	0.361827	0	0	176	172.625	63.75	0	0	31.5412	30.9364	11.4247	0	0	558	67.2999
311	1050514	5	10.1667	2	1	89.9	450	120	203.25	863.35		1	16.4	9.2	4.2	3.2	1	2.18667	1.22667	0.56	0.426667	0.133333	54.75	62.85	54.3	75.45	39.45	17.3865	19.9587	17.2436	23.96	12.5278	314.9	69.9778
311	1050514	5	10.1667	2	1	89.9	450	120	203.25	863.35		2	7	2.2	1.6	0.2	0	3.5	1.1	0.8	0.1	0	19.35	16.45	19.75	4.45	0	23.7132	20.1593	24.2034	5.45343	0	81.6	68
311	1050514	5	10.1667	2	1	89.9	450	120	203.25	863.35		3	9	4.8	3.6	1	0.6	2.65683	1.41697	1.06273	0.295203	0.177122	29.4	33	50.15	25.7	19	17.3913	19.5209	29.6658	15.2026	11.2393	169.05	83.1734
311	1050514	5	10.1667	2	1	89.9	450	120	203.25	863.35		4	37.2	18.4	10.4	4.6	1.6	2.58528	1.27874	0.722766	0.319685	0.111195	118.35	128.4	136.75	110.85	58.45	18.8937	20.4981	21.8311	17.6964	9.3311	626.4	72.5546
311	1050514	5	10.1667	2	1	89.9	450	120	203.25	863.35		5
312	1050515	5	10.75	1	1	65.7	450	120	174.6	820.95	622	1	24.6	6	1.6	0.6	0.2	3.28	0.8	0.213333	0.08	0.0266667	71.35	41.85	23.5	15.2	9.4	27.2172	15.9641	8.96433	5.79821	3.58573	262.15	58.2556
312	1050515	5	10.75	1	1	65.7	450	120	174.6	820.95	622	2	5	0.4	0.6	0	0	2.5	0.2	0.3	0	0	15.8	2.65	7.45	0	0	29.0976	4.88029	13.7201	0	0	54.3	45.25
312	1050515	5	10.75	1	1	65.7	450	120	174.6	820.95	622	3	11.4	4	1.8	0.2	0.4	3.91753	1.37457	0.618557	0.0687285	0.137457	34.3	28.75	21.35	4.2	15.7	26.0936	21.8714	16.2419	3.19513	11.9437	131.45	75.2864
312	1050515	5	10.75	1	1	65.7	450	120	174.6	820.95	622	4	44	11.2	4.8	1.2	0.6	3.21579	0.818564	0.350813	0.0877033	0.0438516	129.7	78.4	64.75	29	25.1	26.1809	15.8256	13.0702	5.85386	5.06661	495.4	60.3447
312	1050515	5	10.75	1	1	65.7	450	120	174.6	820.95	622	5	51	10	0.5	0	1	4.91961	0.96463	0.0482315	0	0.096463	152.625	62.625	8.75	0	59.375	35.9965	14.77	2.06368	0	14.0035	424	68.1672
313	1050516	5	9.83333	1	1	83.15	450	120	169.55	830.55	668.25	1	23.2	9.4	4.4	1.6	0.2	3.09333	1.25333	0.586667	0.213333	0.0266667	73	64.9	57.9	36.55	6.7	24.8426	22.0861	19.7039	12.4383	2.28007	293.85	65.3
313	1050516	5	9.83333	1	1	83.15	450	120	169.55	830.55	668.25	2	8.4	2.4	0.4	0	0	4.2	1.2	0.2	0	0	26.5	15.5	5	0	0	35.4041	20.7081	6.68003	0	0	74.85	62.375
313	1050516	5	9.83333	1	1	83.15	450	120	169.55	830.55	668.25	3	8	2.2	2	0.4	0.4	2.83102	0.778531	0.707756	0.141551	0.141551	23.95	14.45	27.75	10	15.8	22.1759	13.3796	25.6944	9.25926	14.6296	108	63.698
313	1050516	5	9.83333	1	1	83.15	450	120	169.55	830.55	668.25	4	43.4	15	7.2	2.4	0.6	3.13527	1.08362	0.520137	0.173379	0.0433448	134.7	101.1	98.2	57.45	22.5	25.3625	19.036	18.4899	10.8172	4.23649	531.1	63.9456
313	1050516	5	9.83333	1	1	83.15	450	120	169.55	830.55	668.25	5	26	8.5	3	0	0.5	2.33446	0.763187	0.26936	0	0.0448934	82.25	60.375	38.375	0	17.25	24.8302	18.2264	11.5849	0	5.20755	331.25	49.5698
314	1050517	5	10.1667	2	1	68.3333	450	74.9167	176.083	769.333	516	1	17.3333	7	3.66667	2	1	2.31111	0.933333	0.488889	0.266667	0.133333	54.3333	52.25	47.75	47.8333	44.9167	18.1717	17.4749	15.9699	15.9978	15.0223	299	66.4444
314	1050517	5	10.1667	2	1	68.3333	450	74.9167	176.083	769.333	516	2	4	1	0.666667	0.333333	0	3.20356	0.80089	0.533927	0.266963	0	12.25	5.66667	9.66667	8.75	0	28.4333	13.1528	22.4371	20.3095	0	43.0833	57.5083
314	1050517	5	10.1667	2	1	68.3333	450	74.9167	176.083	769.333	516	3	6	2.66667	2	0	0	2.04449	0.908661	0.681496	0	0	19.1667	17.4167	24.25	0	0	22.7948	20.7136	28.8404	0	0	84.0833	47.752
314	1050517	5	10.1667	2	1	68.3333	450	74.9167	176.083	769.333	516	4	30.6667	11	6.66667	2.66667	1	2.39168	0.857886	0.519931	0.207972	0.0779896	96.4167	77.5	86.75	65.3333	44.9167	20.5287	16.5011	18.4705	13.9106	9.56352	469.667	61.0485
314	1050517	5	10.1667	2	1	68.3333	450	74.9167	176.083	769.333	516	5	26	8	5	1	0	3.02326	0.930233	0.581395	0.116279	0	77	53.25	68.25	20	0	28.051	19.3989	24.8634	7.28597	0	274.5	53.1977
315	1050518	5	11.6667	2	1	77.9375	450	120	138.938	813.562	817.375	1	23.25	7.75	3.25	1.5	0	3.1	1.03333	0.433333	0.2	0	73.125	51.125	40.3125	36.75	0	28.2882	19.7776	15.5948	14.2166	0	258.5	57.4444
315	1050518	5	11.6667	2	1	77.9375	450	120	138.938	813.562	817.375	2	4.75	2	0.25	0	0	2.375	1	0.125	0	0	15.8125	11.6875	2.875	0	0	28.1111	20.7778	5.11111	0	0	56.25	46.875
315	1050518	5	11.6667	2	1	77.9375	450	120	138.938	813.562	817.375	3	10.25	3	1.25	0.25	0	4.42645	1.29555	0.539811	0.107962	0	31.1875	19.875	14.75	6.75	0	32.1107	20.4633	15.1866	6.94981	0	97.125	69.9055
315	1050518	5	11.6667	2	1	77.9375	450	120	138.938	813.562	817.375	4	41.75	14.25	5	2.25	0.5	3.07905	1.05093	0.368749	0.165937	0.0368749	130.5	94.1875	61.5	55.625	17.5	26.9977	19.4854	12.723	11.5076	3.62038	483.375	59.4146
315	1050518	5	11.6667	2	1	77.9375	450	120	138.938	813.562	817.375	5	35.5	11.5	7.5	0.5	0.5	2.6059	0.844166	0.550543	0.0367029	0.0367029	106.5	80	93.25	12.25	21.375	24.2321	18.2025	21.2173	2.78726	4.86348	439.5	53.7697
316	1050519	5	10.4167	2	1	88.5	450	97.05	23.85	659.4		1	26.4	5.6	2.4	1	0.6	3.52	0.746667	0.32	0.133333	0.08	80.3	38.6	29.2	24.1	25.9	29.3655	14.1159	10.6784	8.81331	9.47157	273.45	60.7667
316	1050519	5	10.4167	2	1	88.5	450	97.05	23.85	659.4		2	3.8	1.8	1	0	0.6	2.3493	1.11283	0.618238	0	0.370943	11.7	11.25	13.95	0	26.05	15.9836	15.3689	19.0574	0	35.5874	73.2	75.425
316	1050519	5	10.4167	2	1	88.5	450	97.05	23.85	659.4		3	0.8	0.2	0.6	0	0.2	2.01258	0.503145	1.50943	0	0.503145	2.75	1.7	6.8	0	6.75	15.625	9.65909	38.6364	0	38.3523	17.6	73.7945
316	1050519	5	10.4167	2	1	88.5	450	97.05	23.85	659.4		4	35.2	8.2	4.2	1.2	1.4	3.20291	0.746133	0.382166	0.10919	0.127389	106.65	56.25	53.4	29.4	58.7	26.2233	13.8308	13.1301	7.22892	14.4332	406.7	61.6773
316	1050519	5	10.4167	2	1	88.5	450	97.05	23.85	659.4		5
317	1050520	5	10.3333	2	1	99.25	438.167	100	164.833	926.042	783.25	1	20	6	3.66667	1.83333	0.666667	2.73868	0.821605	0.502092	0.251046	0.0912895	62.4167	42.9583	51.9583	43.6667	23.4583	22.5501	15.5201	18.7716	15.776	8.47509	276.792	63.1704
317	1050520	5	10.3333	2	1	99.25	438.167	100	164.833	926.042	783.25	2	5	1.16667	1	0.166667	0	3	0.7	0.6	0.1	0	13.7083	7.33333	15.2083	3.45833	0	24.1026	12.8938	26.7399	6.08059	0	56.875	56.875
317	1050520	5	10.3333	2	1	99.25	438.167	100	164.833	926.042	783.25	3	9.16667	2.66667	1.83333	0.166667	0.166667	3.3367	0.970678	0.667341	0.0606673	0.0606673	29.2917	16.75	25.5417	3.54167	5.25	27.699	15.8392	24.1529	3.34909	4.96454	105.75	64.1557
317	1050520	5	10.3333	2	1	99.25	438.167	100	164.833	926.042	783.25	4	38.5	12.5	9	3.16667	2.16667	2.49449	0.809899	0.583127	0.205174	0.140382	118.708	85.3333	128.958	73.2083	89.375	19.02	13.6725	20.6623	11.7298	14.32	624.125	67.3971
317	1050520	5	10.3333	2	1	99.25	438.167	100	164.833	926.042	783.25	5	32	11	2.5	0	0.5	2.45132	0.842643	0.19151	0	0.0383019	91.875	76.875	30.5	0	18.75	22.8687	19.135	7.59179	0	4.66708	401.75	51.2927
318	1050521	5	10.5833	1	1	93.3	450	120	90.15	753.45	617.5	1	22.2	8.6	4.4	0.8	0.8	2.96	1.14667	0.586667	0.106667	0.106667	68.4	58.7	64.05	19.35	34.5	22.0503	18.9233	20.648	6.23791	11.1219	310.2	68.9333
318	1050521	5	10.5833	1	1	93.3	450	120	90.15	753.45	617.5	2	9.4	2.6	0.2	0	0	4.7	1.3	0.1	0	0	28.8	16.4	3.45	0	0	36.9231	21.0256	4.42308	0	0	78	65
318	1050521	5	10.5833	1	1	93.3	450	120	90.15	753.45	617.5	3	5.6	2.2	0.4	0	0.2	3.72712	1.46423	0.266223	0	0.133111	17.75	15.5	5.15	0	15.95	28.2418	24.6619	8.19411	0	25.3779	62.85	69.7171
318	1050521	5	10.5833	1	1	93.3	450	120	90.15	753.45	617.5	4	41.2	14.8	6	1	1	3.28091	1.17858	0.477802	0.0796337	0.0796337	127.95	100.45	84.7	24.65	50.45	25.1252	19.7251	16.6323	4.84045	9.90673	509.25	67.5891
318	1050521	5	10.5833	1	1	93.3	450	120	90.15	753.45	617.5	5	45	11.5	0	1	0	4.37247	1.11741	0	0.097166	0	139.625	75.625	0	26.875	0	38.3059	20.7476	0	7.37311	0	364.5	59.0283
319	1050523	5	10.3333	1	1	62.5	450	120	214.85	876.05	753.125	1	23.4	10	3.4	0.4	0.6	3.12	1.33333	0.453333	0.0533333	0.08	73.85	68.95	42.75	9.15	23.1	25.9761	24.2526	15.0369	3.21843	8.12522	284.3	63.1778
319	1050523	5	10.3333	1	1	62.5	450	120	214.85	876.05	753.125	2	6.6	0.8	0.2	0	0	3.3	0.4	0.1	0	0	18.9	5.6	2.8	0	0	29.5775	8.76369	4.38185	0	0	63.9	53.25
319	1050523	5	10.3333	1	1	62.5	450	120	214.85	876.05	753.125	3	13	2.6	1.2	0.2	0.2	3.63044	0.726088	0.335118	0.0558529	0.0558529	37.9	18.65	15.3	4.15	10.3	28.9755	14.2584	11.6972	3.17278	7.87462	130.8	60.8797
319	1050523	5	10.3333	1	1	62.5	450	120	214.85	876.05	753.125	4	47	16	5.6	0.8	0.8	3.21899	1.09583	0.38354	0.0547914	0.0547914	142.4	110.25	73	18.6	33.4	26.4316	20.464	13.5499	3.45244	6.19954	538.75	61.4976
319	1050523	5	10.3333	1	1	62.5	450	120	214.85	876.05	753.125	5	52	15.5	3	0	0	4.14274	1.23485	0.239004	0	0	156.625	100.125	40.125	0	0	33.7463	21.5729	8.6453	0	0	464.125	61.6266
320	1050524	5	9.91667	2	1						624	1
320	1050524	5	9.91667	2	1						624	2
320	1050524	5	9.91667	2	1						624	3
320	1050524	5	9.91667	2	1						624	4
320	1050524	5	9.91667	2	1						624	5	36	6	6	1	0	3.46154	0.576923	0.576923	0.0961538	0	114.25	37.5	92.75	24.5	0	30.5481	10.0267	24.7995	6.5508	0	374	59.9359
321	1050525	5	10.4167	2	1	86.3125	450	120	78.625	734.938	685.75	1	18.25	9.25	5.5	1.25	0.5	2.43333	1.23333	0.733333	0.166667	0.0666667	57.6875	63.8125	83.125	28.75	26.375	19.1693	21.2046	27.622	9.55348	8.76428	300.938	66.875
321	1050525	5	10.4167	2	1	86.3125	450	120	78.625	734.938	685.75	2	4.75	2.75	1.25	0.25	0	2.375	1.375	0.625	0.125	0	16.0625	17.375	18.3125	5	0	22.4258	24.2583	25.5672	6.9808	0	71.625	59.6875
321	1050525	5	10.4167	2	1	86.3125	450	120	78.625	734.938	685.75	3	2.75	1.5	0.75	0.25	0	2.09857	1.14467	0.572337	0.190779	0	8.1875	10.3125	11.0625	7	0	19.0131	23.9478	25.6894	16.2554	0	43.0625	54.7695
321	1050525	5	10.4167	2	1	86.3125	450	120	78.625	734.938	685.75	4	30.25	14.5	8	2	0.5	2.4696	1.18377	0.653117	0.163279	0.0408198	95.25	96.875	119.875	47.375	26.375	20.3417	20.6887	25.6006	10.1175	5.63267	468.25	63.7129
321	1050525	5	10.4167	2	1	86.3125	450	120	78.625	734.938	685.75	5	34	12	5	0	1	2.97485	1.04995	0.437477	0	0.0874954	102.75	80	66.75	0	48.25	25.3235	19.7166	16.451	0	11.8916	405.75	59.1688
322	1050526	5	10.3333	1	1	81.0833	450	117.083	20.6667	668.833		1	26.6667	8.66667	2.33333	0.666667	0	3.55556	1.15556	0.311111	0.0888889	0	81.4167	59.25	27.5	15	0	30.4077	22.1289	10.2708	5.60224	0	267.75	59.5
322	1050526	5	10.3333	1	1	81.0833	450	117.083	20.6667	668.833		2	3	0.666667	0.666667	0	0	1.53737	0.341637	0.341637	0	0	7.75	5.08333	8.66667	0	0	13.3429	8.75179	14.9211	0	0	58.0833	49.6085
322	1050526	5	10.3333	1	1	81.0833	450	117.083	20.6667	668.833		3	1.33333	0.666667	0	0	0.333333	3.87097	1.93548	0	0	0.967742	3.41667	4.83333	0	0	13.1667	22.2826	31.5217	0	0	85.8696	15.3333	74.1935
322	1050526	5	10.3333	1	1	81.0833	450	117.083	20.6667	668.833		4	34.6667	10.6667	3	1	0.333333	3.10989	0.95689	0.269125	0.0897085	0.0299028	104	72.5833	36.1667	23.8333	13.1667	26.8329	18.7272	9.33133	6.14921	3.39712	387.583	57.9492
322	1050526	5	10.3333	1	1	81.0833	450	117.083	20.6667	668.833		5
323	1050527	5	10.3333	2	1	83.0625	450	120	159.562	812.625	787.125	1	19	8.25	1	0.75	0.5	2.53333	1.1	0.133333	0.1	0.0666667	56.1875	59.0625	12.5	18.8125	19.75	23.491	24.693	5.22603	7.86517	8.25712	239.188	53.1528
323	1050527	5	10.3333	2	1	83.0625	450	120	159.562	812.625	787.125	2	7.25	3.5	1.5	0	0.25	3.625	1.75	0.75	0	0.125	20.8125	22.3125	21.625	0	13.0625	21.5674	23.1218	22.4093	0	13.5363	96.5	80.4167
323	1050527	5	10.3333	2	1	83.0625	450	120	159.562	812.625	787.125	3	7.25	2.75	0.75	0.25	0.75	2.7262	1.03408	0.282021	0.0940071	0.282021	20.625	21.125	8.1875	5.125	32.6875	19.5498	20.0237	7.76066	4.85782	30.9834	105.5	66.1183
323	1050527	5	10.3333	2	1	83.0625	450	120	159.562	812.625	787.125	4	37.5	15.5	3.75	1.25	1.5	2.7688	1.14444	0.27688	0.0922935	0.110752	110.438	107.938	48.4375	30.5	65.5	22.593	22.0816	9.90922	6.23961	13.3998	488.812	60.1523
323	1050527	5	10.3333	2	1	83.0625	450	120	159.562	812.625	787.125	5	31	11.5	5	0.5	0.5	2.36303	0.876608	0.381134	0.0381134	0.0381134	94.75	79.625	64.75	12.75	15.125	24.6024	20.6751	16.8127	3.31061	3.9273	385.125	48.9281
324	1050528	5	11.1667	2	1	84.8	450	120	204.45	885.45	784	1	22.2	4.8	2.4	0.4	0	2.96	0.64	0.32	0.0533333	0	65.8	34.65	30.75	10.35	0	28.7713	15.1509	13.4456	4.52558	0	228.7	50.8222
324	1050528	5	11.1667	2	1	84.8	450	120	204.45	885.45	784	2	4.6	2	0	0	0	2.3	1	0	0	0	13.45	13.7	0	0	0	27.008	27.51	0	0	0	49.8	41.5
324	1050528	5	11.1667	2	1	84.8	450	120	204.45	885.45	784	3	11.8	4	1.8	0.4	0	3.46295	1.17388	0.528247	0.117388	0	36.9	27.15	21.15	10.3	0	28.6602	21.0874	16.4272	8	0	128.75	62.9738
324	1050528	5	11.1667	2	1	84.8	450	120	204.45	885.45	784	4	43.4	11.4	5.8	1	0.2	2.94088	0.772489	0.393021	0.0677622	0.0135524	131.8	80	75.25	25.95	6.85	27.6745	16.7979	15.8005	5.44882	1.43832	476.25	53.7862
324	1050528	5	11.1667	2	1	84.8	450	120	204.45	885.45	784	5	32	16.5	4	2.5	0.5	2.44898	1.26276	0.306122	0.191327	0.0382653	99.375	116.5	57.25	64.625	18.125	21.2908	24.9598	12.2657	13.8457	3.88324	466.75	59.5344
325	1050529	5	11.1667	2	1	80.55	450	120	200.25	862.45	685.875	1	20.6	7.2	2	0.4	0	2.74667	0.96	0.266667	0.0533333	0	60.65	48.3	23.8	9.15	0	25.4778	20.2899	9.9979	3.84373	0	238.05	52.9
325	1050529	5	11.1667	2	1	80.55	450	120	200.25	862.45	685.875	2	5.6	0.6	0.2	0	0	2.8	0.3	0.1	0	0	18.75	3.65	2.7	0	0	37.4252	7.28543	5.38922	0	0	50.1	41.75
325	1050529	5	11.1667	2	1	80.55	450	120	200.25	862.45	685.875	3	11.6	4.4	1.4	0.2	0	3.47566	1.31835	0.419476	0.0599251	0	35.45	29.45	19.2	5.35	0	26.0375	21.6306	14.1021	3.92949	0	136.15	67.99
325	1050529	5	11.1667	2	1	80.55	450	120	200.25	862.45	685.875	4	42.6	12.8	4	0.8	0.2	2.96365	0.890486	0.278277	0.0556554	0.0139139	129.55	85.1	51.1	19.75	9.3	27.2364	17.8913	10.7432	4.15221	1.95522	475.65	55.151
325	1050529	5	11.1667	2	1	80.55	450	120	200.25	862.45	685.875	5	33	12.5	2.5	0	0.5	2.88682	1.09349	0.218699	0	0.0437397	99	90.375	34	0	25.875	26.9388	24.5918	9.2517	0	7.04082	367.5	53.5812
326	1050530	5	10.5	1	1	126.2	450	120	120.55	833.55	714	1	23.4	3.8	1	0.2	0	3.12	0.506667	0.133333	0.0266667	0	68	23.75	13.45	4.75	0	29.7073	10.3757	5.87593	2.07514	0	228.9	50.8667
326	1050530	5	10.5	1	1	126.2	450	120	120.55	833.55	714	2	8.8	1.4	0.4	0	0	4.4	0.7	0.2	0	0	27.05	9.5	4.35	0	0	39.9557	14.0325	6.42541	0	0	67.7	56.4167
326	1050530	5	10.5	1	1	126.2	450	120	120.55	833.55	714	3	6	1.2	0.8	0.2	0.2	2.98631	0.597263	0.398175	0.0995438	0.0995438	18.15	8.05	11.65	6	6	26.5739	11.7862	17.0571	8.78477	8.78477	68.3	56.657
326	1050530	5	10.5	1	1	126.2	450	120	120.55	833.55	714	4	44.8	7.6	2.4	1	0.2	3.22476	0.547058	0.172755	0.0719813	0.0143963	131.9	49.6	33.4	24.75	6	29.9739	11.2714	7.59005	5.62436	1.36348	440.05	52.7923
326	1050530	5	10.5	1	1	126.2	450	120	120.55	833.55	714	5	43.5	12.5	5	1	0	3.65546	1.05042	0.420168	0.0840336	0	129.125	85.375	63	23.125	0	29.025	19.1908	14.1613	5.19809	0	444.875	62.3074
327	1050531	5	9.83333	2	1	90.95	450	120	172.15	833.1	789.375	1	21.4	6.4	2.4	0.6	0.2	2.85333	0.853333	0.32	0.08	0.0266667	66	43.15	31.45	14.25	9.35	26.7423	17.4838	12.7431	5.77391	3.78849	246.8	54.8444
327	1050531	5	9.83333	2	1	90.95	450	120	172.15	833.1	789.375	2	3.6	0.4	1.2	0	0	1.8	0.2	0.6	0	0	10.75	3.4	14.15	0	0	19.7974	6.26151	26.0589	0	0	54.3	45.25
327	1050531	5	9.83333	2	1	90.95	450	120	172.15	833.1	789.375	3	10.2	4.2	1.2	0	0	3.55504	1.46384	0.41824	0	0	28.5	28.15	13.85	0	0	27.3119	26.9765	13.2726	0	0	104.35	60.6157
327	1050531	5	9.83333	2	1	90.95	450	120	172.15	833.1	789.375	4	38.8	12	4.8	1	0.2	2.79438	0.864242	0.345697	0.0720202	0.014404	115.85	81.3	59.45	23.8	9.35	25.7216	18.0506	13.1994	5.28419	2.07593	450.4	54.0631
327	1050531	5	9.83333	2	1	90.95	450	120	172.15	833.1	789.375	5	37	12	4	0	0	2.81235	0.912114	0.304038	0	0	110	79.5	51.625	0	0	28.5066	20.6025	13.3787	0	0	385.875	48.8836
328	1050532	5	11	2	1	72.75	450	120	188.375	971.375	706.75	1	10	2.5	2	0.5	0	1.33333	0.333333	0.266667	0.0666667	0	25.625	19	26.75	11.875	0	15.3328	11.3687	16.006	7.10546	0	167.125	37.1389
328	1050532	5	11	2	1	72.75	450	120	188.375	971.375	706.75	2	4.5	1	0.5	0.5	0	2.25	0.5	0.25	0.25	0	13.625	6.875	5.875	10.875	0	20.8015	10.4962	8.96947	16.6031	0	65.5	54.5833
328	1050532	5	11	2	1	72.75	450	120	188.375	971.375	706.75	3	8.5	4.5	2	0.5	0	2.70737	1.43331	0.637027	0.159257	0	28.125	29	24.125	12.375	0	24.4565	25.2174	20.9783	10.7609	0	115	61.0484
328	1050532	5	11	2	1	72.75	450	120	188.375	971.375	706.75	4	26	10.5	5.5	2.5	2	1.60597	0.648565	0.339725	0.15442	0.123536	77.375	77.375	75.125	58.625	92.625	14.6613	14.6613	14.235	11.1085	17.5509	527.75	54.3302
328	1050532	5	11	2	1	72.75	450	120	188.375	971.375	706.75	5	34	20	12	1	0	2.88645	1.69791	1.01875	0.0848956	0	108.5	158	161.5	23	0	21.4745	31.2716	31.9644	4.5522	0	505.25	71.4892
329	1050533	5	11	1	1	99	450	120	240	940	796.875	1	23.3333	11	3.33333	1.66667	0	3.11111	1.46667	0.444444	0.222222	0	71	79.25	43.8333	44.25	0	22.9897	25.6611	14.1932	14.3281	0	308.833	68.6296
329	1050533	5	11	1	1	99	450	120	240	940	796.875	2	5	2.33333	2	0	0.333333	2.5	1.16667	1	0	0.166667	15.3333	15.4167	22.75	0	14.8333	17.3421	17.4364	25.7304	0	16.7766	88.4167	73.6806
329	1050533	5	11	1	1	99	450	120	240	940	796.875	3	13.3333	6.66667	0.666667	1	0	3.33333	1.66667	0.166667	0.25	0	43	41.4167	8.33333	25.5833	0	26.3939	25.422	5.11509	15.7033	0	162.917	67.8819
329	1050533	5	11	1	1	99	450	120	240	940	796.875	4	47.6667	23	7.33333	3	0.333333	3.04255	1.46809	0.468085	0.191489	0.0212766	147	159.167	91.9167	78.6667	14.8333	22.5431	24.4089	14.0958	12.0639	2.27476	652.083	69.3706
329	1050533	5	11	1	1	99	450	120	240	940	796.875	5	42.5	11	1.5	1	0.5	3.2	0.828235	0.112941	0.0752941	0.0376471	120.125	75.375	20.625	25.5	16.875	26.6648	16.7314	4.57825	5.66038	3.74584	450.5	56.5333
330	1050534	5	10.5833	2	1	87.7	450	107.7	48.95	694.45	631	1	24.6	8.6	3.8	0.4	0.2	3.28	1.14667	0.506667	0.0533333	0.0266667	75.35	60.9	51.15	9.25	6.9	26.291	21.2491	17.8472	3.22749	2.40754	286.6	63.6889
330	1050534	5	10.5833	2	1	87.7	450	107.7	48.95	694.45	631	2	3.4	2.6	0.4	0.2	0	1.89415	1.44847	0.222841	0.111421	0	10.95	18.75	5.7	4.9	0	20.2966	34.7544	10.5653	9.08248	0	53.95	50.0929
330	1050534	5	10.5833	2	1	87.7	450	107.7	48.95	694.45	631	3	2.6	0.8	0.6	0.4	0	3.18693	0.980592	0.735444	0.490296	0	9	4.85	8.3	8.45	0	25.2101	13.5854	23.2493	23.6695	0	35.7	72.9316
330	1050534	5	10.5833	2	1	87.7	450	107.7	48.95	694.45	631	4	35	13.8	5.2	1.4	0.2	3.02398	1.19231	0.449276	0.120959	0.0172799	108.75	97.1	69.75	33.8	6.9	25.1155	22.4249	16.1085	7.806	1.59353	433	62.3515
330	1050534	5	10.5833	2	1	87.7	450	107.7	48.95	694.45	631	5	26.5	7.5	2	1	1	2.51981	0.713154	0.190174	0.0950872	0.0950872	78.625	56.25	30.125	20.5	39.875	22.724	16.2572	8.70665	5.92486	11.5246	346	54.8336
331	1050535	5	10	1	1	121.3	430.2	102.45	150.25	963.5	1268.5	1	24.2	3.6	1.8	0.4	0.2	3.37517	0.502092	0.251046	0.055788	0.027894	66.8	23.2	23.5	9.9	9.25	26.9029	9.34354	9.46436	3.98711	3.72533	248.3	57.7173
331	1050535	5	10	1	1	121.3	430.2	102.45	150.25	963.5	1268.5	2	5.4	2	1.4	0	0	3.16252	1.1713	0.819912	0	0	15.6	14.9	18.55	0	0	22.2539	21.2553	26.4622	0	0	70.1	68.4236
331	1050535	5	10	1	1	121.3	430.2	102.45	150.25	963.5	1268.5	3	7.8	2.8	0.6	0	0.4	3.11481	1.11814	0.239601	0	0.159734	26.3	17.9	7.9	0	20.4	26.6194	18.1174	7.99595	0	20.6478	98.8	65.7571
331	1050535	5	10	1	1	121.3	430.2	102.45	150.25	963.5	1268.5	4	46	12.4	5.6	2	2.8	2.86456	0.772185	0.348729	0.124546	0.174364	136.45	83.45	73.5	48	149.45	20.5791	12.5858	11.0851	7.23927	22.5398	663.05	68.8168
331	1050535	5	10	1	1	121.3	430.2	102.45	150.25	963.5	1268.5	5	50.5	19	13	7	4	2.38865	0.898699	0.614899	0.3311	0.1892	143.25	135	179.375	163.125	193.75	14.2219	13.4028	17.8084	16.1951	19.2355	1007.25	79.4048
332	1050536	5	10.4167	1	1	71.5	450	120	143.8	785.3	651.75	1	21.8	5	1.4	0.8	0.2	2.90667	0.666667	0.186667	0.106667	0.0266667	62	32.1	18.05	19.2	9.35	25.1981	13.0461	7.33591	7.80329	3.80004	246.05	54.6778
332	1050536	5	10.4167	1	1	71.5	450	120	143.8	785.3	651.75	2	7.8	1.4	0.8	0.4	0	3.9	0.7	0.4	0.2	0	23.2	8.15	9.15	9.9	0	34.3449	12.0651	13.5455	14.6558	0	67.55	56.2917
332	1050536	5	10.4167	1	1	71.5	450	120	143.8	785.3	651.75	3	7.2	3	1.2	0.4	0.2	3.00417	1.25174	0.500695	0.166898	0.0834492	20	22.7	15.1	9.7	8.6	20.3562	23.1043	15.369	9.87277	8.75318	98.25	68.3241
332	1050536	5	10.4167	1	1	71.5	450	120	143.8	785.3	651.75	4	40.6	10.6	3.6	1.8	0.4	3.102	0.809882	0.275054	0.137527	0.0305616	117.35	72.25	46.15	44.1	17.95	25.7686	15.8652	10.1339	9.68379	3.94159	455.4	57.9906
332	1050536	5	10.4167	1	1	71.5	450	120	143.8	785.3	651.75	5	48	9	1	0	0	4.41887	0.828539	0.0920598	0	0	137	58.25	16.75	0	0	40.5625	17.2465	4.95929	0	0	337.75	51.822
333	1050537	5	9.75	1	1	108.3	450	120	139.75	820.75		1	25.4	5.4	3.2	0.2	0.2	3.38667	0.72	0.426667	0.0266667	0.0266667	76	37.35	40.8	4.75	9.2	28.98	14.2421	15.5577	1.81125	3.5081	262.25	58.2778
333	1050537	5	9.75	1	1	108.3	450	120	139.75	820.75		2	6	1.4	0	0	0	3	0.7	0	0	0	17.6	8.4	0	0	0	30.0598	14.3467	0	0	0	58.55	48.7917
333	1050537	5	9.75	1	1	108.3	450	120	139.75	820.75		3	8.6	4.2	1	0	0	3.69231	1.80322	0.429338	0	0	26.1	28.15	12.3	0	0	29.9312	32.2821	14.1055	0	0	87.2	62.3971
333	1050537	5	9.75	1	1	108.3	450	120	139.75	820.75		4	45.2	13.2	4.8	0.6	0.2	3.30429	0.964971	0.350899	0.0438623	0.0146208	135.4	87.2	61.2	14.2	9.2	28.2584	18.1989	12.7726	2.96358	1.92007	479.15	58.3795
333	1050537	5	9.75	1	1	108.3	450	120	139.75	820.75		5
334	1050538	5	10.5833	1	1	48.25	450	120	153.6	772.6	699.125	1	19.4	5	1.6	0.8	0.2	2.58667	0.666667	0.213333	0.106667	0.0266667	58.65	34.3	23.25	19.1	9.1	25.894	15.1435	10.2649	8.43267	4.01766	226.5	50.3333
334	1050538	5	10.5833	1	1	48.25	450	120	153.6	772.6	699.125	2	3.6	0.6	0	0	0	1.8	0.3	0	0	0	10.1	3.8	0	0	0	26.1997	9.85733	0	0	0	38.55	32.125
334	1050538	5	10.5833	1	1	48.25	450	120	153.6	772.6	699.125	3	4.8	2	0	0.8	0.2	1.875	0.78125	0	0.3125	0.078125	13.45	13.75	0	19.75	13.5	16.8652	17.2414	0	24.7649	16.9279	79.75	51.9206
334	1050538	5	10.5833	1	1	48.25	450	120	153.6	772.6	699.125	4	28.8	8	1.8	1.8	0.6	2.2366	0.621279	0.139788	0.139788	0.0465959	85.15	55.05	25.3	44.15	28.7	22.9639	14.8463	6.82309	11.9067	7.74002	370.8	47.9938
334	1050538	5	10.5833	1	1	48.25	450	120	153.6	772.6	699.125	5	34.5	7.5	2.5	0	0.5	2.96084	0.643662	0.214554	0	0.0429108	106.625	44.25	32.25	0	17.5	34.7737	14.4313	10.5177	0	5.7073	306.625	43.8584
335	1050539	5	10.8333	2	1	90.875	450	120	155.125	816		1	22.5	7.5	2	0.5	0	3	1	0.266667	0.0666667	0	67.25	51.375	29.375	12	0	27.7749	21.2184	12.1322	4.95612	0	242.125	53.8056
335	1050539	5	10.8333	2	1	90.875	450	120	155.125	816		2	7	4.5	1	0	0	3.5	2.25	0.5	0	0	21.125	33.875	11.875	0	0	25.9202	41.5644	14.5706	0	0	81.5	67.9167
335	1050539	5	10.8333	2	1	90.875	450	120	155.125	816		3	4	3.5	2	0	1	1.54714	1.35375	0.77357	0	0.386785	10.875	22.75	31.375	0	41.875	8.85046	18.5148	25.5341	0	34.0793	122.875	79.2103
335	1050539	5	10.8333	2	1	90.875	450	120	155.125	816		4	36	17	6.5	1	1	2.64706	1.25	0.477941	0.0735294	0.0735294	108.125	118.875	94.625	25.25	41.875	21.625	23.775	18.925	5.05	8.375	500	61.2745
335	1050539	5	10.8333	2	1	90.875	450	120	155.125	816		5
336	1050540	5	10.3333	1	1	49.45	450	120	168.1	787.55	822.625	1	26.2	5.6	2.2	0.8	0.2	3.49333	0.746667	0.293333	0.106667	0.0266667	74.7	37.2	29.15	17.4	9.25	28.7363	14.3104	11.2137	6.69359	3.55838	259.95	57.7667
336	1050540	5	10.3333	1	1	49.45	450	120	168.1	787.55	822.625	2	4.4	2.2	0.4	0	0	2.2	1.1	0.2	0	0	13.5	14.25	5.85	0	0	23.4375	24.7396	10.1563	0	0	57.6	48
336	1050540	5	10.3333	1	1	49.45	450	120	168.1	787.55	822.625	3	9.2	3.4	1.2	0.2	0.2	3.28376	1.21356	0.428316	0.0713861	0.0713861	25.6	23.35	18.4	4.2	10.55	22.8776	20.8668	16.4433	3.75335	9.42806	111.9	66.5675
336	1050540	5	10.3333	1	1	49.45	450	120	168.1	787.55	822.625	4	43	11.8	4.2	1.2	0.4	3.27598	0.898991	0.31998	0.0914228	0.0304743	125	78.3	58.75	26.85	19.8	27.0095	16.9188	12.6945	5.80164	4.27831	462.8	58.7645
336	1050540	5	10.3333	1	1	49.45	450	120	168.1	787.55	822.625	5	33.5	11	3	1	1	2.4434	0.80231	0.218812	0.0729372	0.0729372	100.5	77.125	44.25	24.75	44.625	22.7762	17.4788	10.0283	5.60907	10.1133	441.25	53.6393
337	1050541	5	9.91667	1	1	56.6875	450	120	235.688	923.562	729.875	1	21.5	6	2.75	1.5	0	2.86667	0.8	0.366667	0.2	0	65.1875	36.375	39.4375	36	0	26.049	14.5355	15.7592	14.3856	0	250.25	55.6111
337	1050541	5	9.91667	1	1	56.6875	450	120	235.688	923.562	729.875	2	7	1	0.25	0	0	3.5	0.5	0.125	0	0	18.5	7.5	2.5	0	0	33.2211	13.468	4.48934	0	0	55.6875	46.4062
337	1050541	5	9.91667	1	1	56.6875	450	120	235.688	923.562	729.875	3	14.5	4.5	0.75	0	0.25	3.69133	1.14558	0.190931	0	0.0636436	41.375	31.375	10.625	0	29.125	25.819	19.5788	6.63027	0	18.1747	160.25	67.9926
337	1050541	5	9.91667	1	1	56.6875	450	120	235.688	923.562	729.875	4	46.5	12	4.5	2	1.25	3.02091	0.77959	0.292346	0.129932	0.0812073	135.625	78.1875	62.25	49.5625	66.6875	24.4976	14.1228	11.2441	8.95236	12.0456	553.625	59.9445
337	1050541	5	9.91667	1	1	56.6875	450	120	235.688	923.562	729.875	5	42.5	16.5	3.5	0	0.5	3.49375	1.3564	0.287721	0	0.0411029	125.75	109.125	47.25	0	23.125	28.2823	24.5432	10.6269	0	5.20101	444.625	60.918
338	1050542	5	9.66667	1	1	97	450	113.562	132.312	801.625	672.25	1	28.25	8.5	3.5	0.25	0.25	3.76667	1.13333	0.466667	0.0333333	0.0333333	84.75	63.5	47.8125	7.375	8.75	28.5534	21.394	16.1087	2.48473	2.94799	296.812	65.9583
338	1050542	5	9.66667	1	1	97	450	113.562	132.312	801.625	672.25	2	5.5	0.5	0.25	0	0	2.90589	0.264172	0.132086	0	0	14.25	3.6875	4.125	0	0	29.6875	7.68229	8.59375	0	0	48	42.2675
338	1050542	5	9.66667	1	1	97	450	113.562	132.312	801.625	672.25	3	6.5	3	1.25	0.25	0.25	2.94757	1.36042	0.56684	0.113368	0.113368	19.6875	20.1875	17.6875	6.75	8.8125	20.2964	20.8119	18.2345	6.95876	9.08505	97	73.3113
338	1050542	5	9.66667	1	1	97	450	113.562	132.312	801.625	672.25	4	45.5	12.5	5.25	0.75	1	3.40558	0.9356	0.392952	0.056136	0.074848	132.938	90.9375	74.5625	20.75	40.375	26.0886	17.8462	14.6327	4.07212	7.92346	509.562	63.5662
338	1050542	5	9.66667	1	1	97	450	113.562	132.312	801.625	672.25	5	48.5	10.5	5	1	0.5	4.32875	0.937151	0.446263	0.0892525	0.0446263	144.625	72.625	63	29.5	18.375	32.409	16.2745	14.1176	6.61064	4.11765	446.25	66.3816
339	1050543	5	10.4167	2	1	98.6	450	120	150.55	819.15	703	1	22.4	7	2.2	0.6	0.4	2.98667	0.933333	0.293333	0.08	0.0533333	66.05	47.65	28.5	14.75	16.55	27.2427	19.6535	11.755	6.08373	6.82615	242.45	53.8778
339	1050543	5	10.4167	2	1	98.6	450	120	150.55	819.15	703	2	6	1.8	0.4	0	0	3	0.9	0.2	0	0	18.55	13	5.15	0	0	31.1765	21.8487	8.65546	0	0	59.5	49.5833
339	1050543	5	10.4167	2	1	98.6	450	120	150.55	819.15	703	3	8.4	4.6	0.8	0.2	0	3.34772	1.83328	0.318831	0.0797077	0	26.45	32.45	9.7	4.6	0	27.3526	33.5574	10.031	4.75698	0	96.7	64.2311
339	1050543	5	10.4167	2	1	98.6	450	120	150.55	819.15	703	4	38.8	14.4	3.8	1	0.6	2.84197	1.05475	0.278337	0.0732467	0.043948	116.15	99.95	48.3	24.65	22.7	25.9263	22.3103	10.7812	5.50223	5.06696	448	54.6908
339	1050543	5	10.4167	2	1	98.6	450	120	150.55	819.15	703	5	35	9.5	4.5	0.5	0	2.9872	0.810811	0.384068	0.0426743	0	106.5	59.625	61.625	11.625	0	28.6002	16.0121	16.5492	3.12185	0	372.375	52.9694
340	1050544	5	10.5833	1	1	66.125	450	120	128.25	764.625	711.125	1	27	7.5	2.25	0.5	0.5	3.6	1	0.3	0.0666667	0.0666667	80.4375	54.125	32.75	11.1875	20.875	26.6625	17.9407	10.8556	3.70831	6.91941	301.688	67.0417
340	1050544	5	10.5833	1	1	66.125	450	120	128.25	764.625	711.125	2	4.5	1.75	0.5	0	0	2.25	0.875	0.25	0	0	12.875	12.0625	6.4375	0	0	21.5031	20.1461	10.7516	0	0	59.875	49.8958
340	1050544	5	10.5833	1	1	66.125	450	120	128.25	764.625	711.125	3	5.5	3.25	1.25	0.25	0	2.5731	1.52047	0.584795	0.116959	0	17.3125	21.375	14.6875	5.5625	0	22.557	27.8502	19.1368	7.24756	0	76.75	59.8441
340	1050544	5	10.5833	1	1	66.125	450	120	128.25	764.625	711.125	4	41.5	13.75	4	1.25	0.5	3.2565	1.07896	0.313879	0.0980873	0.0392349	124.25	95.875	53.875	28.4375	20.875	25.5889	19.7451	11.0954	5.85661	4.29914	485.562	63.5034
340	1050544	5	10.5833	1	1	66.125	450	120	128.25	764.625	711.125	5	46	10.5	5	1	0.5	3.88117	0.88592	0.421867	0.0843734	0.0421867	133.625	66.125	67	25	18.875	27.8458	13.7796	13.962	5.20969	3.93332	479.875	67.4811
341	1050545	5	10	1	1	85.95	450	120	232.55	903.95	812.875	1	24.8	8.2	2.2	0.2	0.2	3.30667	1.09333	0.293333	0.0266667	0.0266667	75.9	53.3	28.2	4.75	6.25	28.0643	19.7079	10.4271	1.75633	2.31096	270.45	60.1
341	1050545	5	10	1	1	85.95	450	120	232.55	903.95	812.875	2	6.8	1.2	0.4	0.4	0	3.4	0.6	0.2	0.2	0	20	7.25	5.45	9.95	0	28.169	10.2113	7.67606	14.0141	0	71	59.1667
341	1050545	5	10	1	1	85.95	450	120	232.55	903.95	812.875	3	14.4	4.4	0.6	0.2	0.2	3.71533	1.13524	0.154805	0.0516018	0.0516018	42.7	31	8	5.45	6.75	29.3068	21.2766	5.49073	3.74056	4.63281	145.7	62.6532
341	1050545	5	10	1	1	85.95	450	120	232.55	903.95	812.875	4	50.8	15.2	3.4	1.2	0.4	3.37187	1.00891	0.225676	0.0796504	0.0265501	152.75	101.6	44.1	31.4	13	27.7652	18.4677	8.016	5.70753	2.36299	550.15	60.8607
341	1050545	5	10	1	1	85.95	450	120	232.55	903.95	812.875	5	47	7.5	0.5	0	0	3.46917	0.553591	0.036906	0	0	136.125	47	9.125	0	0	31.4558	10.8608	2.10861	0	0	432.75	53.237
342	1050547	5	10.25	2	1	90.0833	450	120	212.333	915.25	909.875	1	22.3333	6	0.666667	0.666667	0.333333	2.97778	0.8	0.0888889	0.0888889	0.0444444	67.4167	38.5833	8.83333	16.3333	16.1667	28.3959	16.2513	3.7206	6.87961	6.80941	237.417	52.7593
342	1050547	5	10.25	2	1	90.0833	450	120	212.333	915.25	909.875	2	6.66667	1.66667	0.333333	0	0	3.33333	0.833333	0.166667	0	0	19.75	11.5	4.66667	0	0	32.6897	19.0345	7.72414	0	0	60.4167	50.3472
342	1050547	5	10.25	2	1	90.0833	450	120	212.333	915.25	909.875	3	11	5.66667	2	0.333333	0.333333	3.10832	1.60126	0.565149	0.0941915	0.0941915	33.4167	37.5	23.25	7.08333	13.4167	23.1391	25.9665	16.0992	4.90479	9.29025	144.417	68.0141
342	1050547	5	10.25	2	1	90.0833	450	120	212.333	915.25	909.875	4	43	14.6667	4.66667	2.33333	1	2.8189	0.961486	0.305927	0.152964	0.0655559	129.833	97.4167	62	58.5833	40.3333	23.8153	17.8692	11.3727	10.7459	7.39835	545.167	59.5648
342	1050547	5	10.25	2	1	90.0833	450	120	212.333	915.25	909.875	5	52	19.5	6	0.5	1.5	3.42904	1.28589	0.395659	0.0329716	0.0989147	155.25	129.25	77.875	12.25	58.625	26.269	21.8697	13.1768	2.07276	9.91963	591	64.954
343	1050548	5	10.25	2	1	76.75	450	120	189.083	835.833	870.5	1	24	5.33333	2.33333	0.333333	0	3.2	0.711111	0.311111	0.0444444	0	66	36.25	28.75	7.91667	0	28.7269	15.778	12.5136	3.44577	0	229.75	51.0556
343	1050548	5	10.25	2	1	76.75	450	120	189.083	835.833	870.5	2	2	0.333333	0.333333	0	0	1	0.166667	0.166667	0	0	6.33333	2.25	4.16667	0	0	19.9475	7.08661	13.1234	0	0	31.75	26.4583
343	1050548	5	10.25	2	1	76.75	450	120	189.083	835.833	870.5	3	8.33333	1	1	0	0	2.64434	0.31732	0.31732	0	0	24.5833	5.91667	13.8333	0	0	28.5024	6.8599	16.0386	0	0	86.25	45.6148
343	1050548	5	10.25	2	1	76.75	450	120	189.083	835.833	870.5	4	37.6667	8.33333	4	1	0	2.70389	0.598205	0.287139	0.0717846	0	108.833	57	50.25	24.5	0	27.1348	14.2115	12.5286	6.10846	0	401.083	47.986
343	1050548	5	10.25	2	1	76.75	450	120	189.083	835.833	870.5	5	41	9	6	1	0	2.82596	0.620333	0.413555	0.0689259	0	124	53.25	85.75	29.25	0	27.4185	11.7745	18.9608	6.46766	0	452.25	51.9529
344	1050602	5	10.6667	2	1	68.8333	334	57.5833	215.167	698.333	886.5	1	18.3333	6.33333	2.66667	0.666667	0.333333	3.29341	1.13772	0.479042	0.11976	0.0598802	56.1667	43.1667	35.5	16.6667	10.8333	27.2654	20.9547	17.233	8.09061	5.2589	206	61.6766
344	1050602	5	10.6667	2	1	68.8333	334	57.5833	215.167	698.333	886.5	2	2.66667	0.666667	0	0	0.333333	2.77858	0.694645	0	0	0.347323	8.66667	3.41667	0	0	17.1667	22.5108	8.87446	0	0	44.5887	38.5	66.8596
344	1050602	5	10.6667	2	1	68.8333	334	57.5833	215.167	698.333	886.5	3	15	6.33333	1.33333	0	0.333333	4.1828	1.76607	0.371805	0	0.0929512	48.0833	42.1667	17.9167	0	12.9167	31.2568	27.4106	11.6468	0	8.39653	153.833	71.495
344	1050602	5	10.6667	2	1	68.8333	334	57.5833	215.167	698.333	886.5	4	40.3333	15.3333	5	1.33333	1	3.46539	1.31742	0.429594	0.114558	0.0859189	127.417	103.333	67	34.75	40.9167	27.2355	22.0876	14.3213	7.42786	8.74599	467.833	66.9928
344	1050602	5	10.6667	2	1	68.8333	334	57.5833	215.167	698.333	886.5	5	55	24	4	2	0	3.7225	1.62437	0.270728	0.135364	0	169	166.75	57.75	40.25	0	29.5068	29.1139	10.0829	7.0275	0	572.75	64.608
345	1050603	5	11.25	1	1	87.75	450	120	131.375	853.5		1	25.5	9	1	1	0.5	3.4	1.2	0.133333	0.133333	0.0666667	79.25	69.375	11	25	15.875	28.963	25.354	4.0201	9.13659	5.80174	273.625	60.8056
345	1050603	5	11.25	1	1	87.75	450	120	131.375	853.5		2	8.5	0.5	0	0	0	4.25	0.25	0	0	0	25.375	3.75	0	0	0	45.7207	6.75676	0	0	0	55.5	46.25
345	1050603	5	11.25	1	1	87.75	450	120	131.375	853.5		3	11	4	0.5	0	0	5.02379	1.82683	0.228354	0	0	34.5	27.625	7.25	0	0	36.8984	29.5455	7.75401	0	0	93.5	71.1703
345	1050603	5	11.25	1	1	87.75	450	120	131.375	853.5		4	55.5	15.5	4	1.5	0.5	3.90158	1.08963	0.281195	0.105448	0.0351494	171.75	113.625	52.75	38.125	15.875	31.8646	21.0807	9.78664	7.07328	2.94527	539	63.1517
345	1050603	5	11.25	1	1	87.75	450	120	131.375	853.5		5
346	1050604	5	11.9167	2	1	56.125	450	119.625	159.188	795.438		1	24.75	5	0.5	0.5	0	3.3	0.666667	0.0666667	0.0666667	0	70.75	35.625	5.375	12.5	0	32.5662	16.3982	2.47411	5.75374	0	217.25	48.2778
346	1050604	5	11.9167	2	1	56.125	450	119.625	159.188	795.438		2	5.5	2.25	0.5	0	0	2.75862	1.12853	0.250784	0	0	17	14.4375	7.25	0	0	24.1563	20.5151	10.302	0	0	70.375	58.8297
346	1050604	5	11.9167	2	1	56.125	450	119.625	159.188	795.438		3	8.75	3.75	0.5	0.25	0	3.298	1.41343	0.188457	0.0942285	0	27.125	22.6875	6.6875	5.75	0	28.5714	23.8973	7.04411	6.05662	0	94.9375	59.6388
346	1050604	5	11.9167	2	1	56.125	450	119.625	159.188	795.438		4	42	12	1.5	1	0	3.16807	0.905162	0.113145	0.0754302	0	124.5	78.75	19.3125	24.8125	0	29.634	18.7444	4.59685	5.90598	0	420.125	52.8168
346	1050604	5	11.9167	2	1	56.125	450	119.625	159.188	795.438		5
347	1050605	5	11.1667	2	1	108	348	60	185.812	708.75	613.5	1	18.5	6.75	3.5	0.75	0.25	3.18966	1.16379	0.603448	0.12931	0.0431034	55.6875	51.5625	49.125	18.25	8.375	24.1594	22.3698	21.3124	7.91757	3.63341	230.5	66.2356
347	1050605	5	11.1667	2	1	108	348	60	185.812	708.75	613.5	2	1.5	1.25	0.5	0	0.5	1.5	1.25	0.5	0	0.5	3.75	9.5	7.125	0	31.0625	6.89655	17.4713	13.1034	0	57.1264	54.375	90.625
347	1050605	5	11.1667	2	1	108	348	60	185.812	708.75	613.5	3	10.5	4	3	1	0.5	3.39051	1.29162	0.968718	0.322906	0.161453	33.0625	27.75	39.0625	24.4375	17.9375	21.2792	17.86	25.1408	15.7281	11.5447	155.375	83.6192
347	1050605	5	11.1667	2	1	108	348	60	185.812	708.75	613.5	4	34	14	8.5	3	1.5	2.87831	1.18519	0.719577	0.253968	0.126984	103.312	103.938	117	74.875	64.875	19.3469	19.464	21.9101	14.0215	12.1489	534	75.3439
347	1050605	5	11.1667	2	1	108	348	60	185.812	708.75	613.5	5	32	18	8.5	1.5	2	3.12958	1.76039	0.831296	0.146699	0.195599	106.875	124	122.625	34.5	82.625	21.1111	24.4938	24.2222	6.81481	16.321	506.25	82.5183
348	1050606	5	10.75	1	1	89.15	450	120	176.75	835.9	790.75	1	20	6.6	3.4	2	1.2	2.66667	0.88	0.453333	0.266667	0.16	61.6	43.15	45.5	47.85	40.75	21.0418	14.7395	15.5423	16.345	13.9197	292.75	65.0556
348	1050606	5	10.75	1	1	89.15	450	120	176.75	835.9	790.75	2	7.8	2	0.8	0	0	3.9	1	0.4	0	0	23.25	14.45	8.95	0	0	31.6542	19.6732	12.1852	0	0	73.45	61.2083
348	1050606	5	10.75	1	1	89.15	450	120	176.75	835.9	790.75	3	11.2	3.6	2.2	0	0	3.80198	1.22207	0.746818	0	0	34.65	23.75	27.2	0	0	29.5396	20.2472	23.1884	0	0	117.3	66.3649
348	1050606	5	10.75	1	1	89.15	450	120	176.75	835.9	790.75	4	43.2	13	7.2	2.2	1.2	3.10085	0.933126	0.516808	0.157914	0.0861347	132.5	87.5	93.5	53.15	40.75	24.4939	16.1752	17.2844	9.82531	7.53304	540.95	64.7147
348	1050606	5	10.75	1	1	89.15	450	120	176.75	835.9	790.75	5	44	15	6.5	0.5	1	3.3386	1.13816	0.493203	0.0379387	0.0758773	133.125	102	83.5	11.25	35.5	26.4925	20.2985	16.6169	2.23881	7.06468	502.5	63.5473
349	1050607	5	12.4167	2	1	73.25	450	120	191.25	893.083		1	20	9.33333	3	1	0	2.66667	1.24444	0.4	0.133333	0	61.5833	67.1667	41.9167	24.4167	0	24.6005	26.8309	16.7443	9.75366	0	250.333	55.6296
349	1050607	5	12.4167	2	1	73.25	450	120	191.25	893.083		2	6	2	0.333333	0.333333	0.333333	3	1	0.166667	0.166667	0.166667	20.0833	12.3333	4.16667	9.58333	15.75	23.7673	14.5957	4.93097	11.3412	18.6391	84.5	70.4167
349	1050607	5	12.4167	2	1	73.25	450	120	191.25	893.083		3	3	2.66667	2.66667	1.66667	1	0.941176	0.836601	0.836601	0.522876	0.313725	9.5	17.5	38.3333	39.9167	42.3333	6.06706	11.1762	24.4811	25.4923	27.0357	156.583	81.8736
349	1050607	5	12.4167	2	1	73.25	450	120	191.25	893.083		4	36.6667	16	6.66667	3.33333	1.33333	2.46338	1.07493	0.447887	0.223943	0.0895773	116.917	110.5	96.75	82.6667	58.0833	20.1696	19.0627	16.6906	14.2611	10.0201	579.667	64.9062
349	1050607	5	12.4167	2	1	73.25	450	120	191.25	893.083		5
350	1050608	5	11.25	2	1	99.5	404.5	25.5	186.375	723.5	709.25	1	14	8	2.5	1.5	0.5	2.07664	1.18665	0.370828	0.222497	0.0741656	45.75	56.75	38.25	38.375	25.5	19.013	23.5844	15.8961	15.9481	10.5974	240.625	59.487
350	1050608	5	11.25	2	1	99.5	404.5	25.5	186.375	723.5	709.25	2	0	0	0	0	0.5	0	0	0	0	1.17647	0	0	0	0	25.875	0	0	0	0	101.97	25.375	99.5098
350	1050608	5	11.25	2	1	99.5	404.5	25.5	186.375	723.5	709.25	3	8	5.5	2	0	0	2.57545	1.77062	0.643863	0	0	22	40.5	31.875	0	0	16.2362	29.8893	23.524	0	0	135.5	72.7029
350	1050608	5	11.25	2	1	99.5	404.5	25.5	186.375	723.5	709.25	4	25.5	14.5	6	2	1	2.11472	1.20249	0.497581	0.16586	0.0829302	79.125	104.5	94.375	51.5	51.375	16.1315	21.3048	19.2406	10.4995	10.474	490.5	67.7954
350	1050608	5	11.25	2	1	99.5	404.5	25.5	186.375	723.5	709.25	5	31	21	3	1	0	2.62249	1.77652	0.253789	0.0845964	0	88.25	155.25	30.75	20.75	0	21.0998	37.1189	7.35206	4.96115	0	418.25	58.9707
351	1050609	5	12.25	1	1	75.2	450	119.9	154.45	837.95	810.25	1	23.2	8.6	2.4	1.2	0.2	3.09333	1.14667	0.32	0.16	0.0266667	70.1	59.85	37.8	29.3	6.65	24.7659	21.1447	13.3545	10.3515	2.34941	283.05	62.9
351	1050609	5	12.25	1	1	75.2	450	119.9	154.45	837.95	810.25	2	6.8	2.6	0.8	0	0.2	3.40284	1.30108	0.400334	0	0.100083	19.4	18.1	8.45	0	6.6	25.3761	23.6756	11.053	0	8.63309	76.45	63.7615
351	1050609	5	12.25	1	1	75.2	450	119.9	154.45	837.95	810.25	3	8	5	2.4	0.6	0	3.1078	1.94238	0.932341	0.233085	0	26.35	34.9	32.8	14.35	0	21.362	28.2935	26.591	11.6336	0	123.35	79.864
351	1050609	5	12.25	1	1	75.2	450	119.9	154.45	837.95	810.25	4	41.4	17.2	6.4	2.4	0.6	2.96438	1.23158	0.458261	0.171848	0.042962	124.85	119.65	91.8	59.9	25.1	22.3505	21.4196	16.4339	10.7232	4.49338	558.6	66.6627
351	1050609	5	12.25	1	1	75.2	450	119.9	154.45	837.95	810.25	5	49	14.5	5	0	1	3.62851	1.07374	0.370256	0	0.0740512	157.75	96.25	63.25	0	55.625	30.8331	18.8126	12.3626	0	10.8722	511.625	63.1441
352	1050610	5	10.9167	1	1	74.75	450	120	198.312	843.125	774.75	1	19.25	6.25	5.25	1.25	0.75	2.56667	0.833333	0.7	0.166667	0.1	61.125	47.875	74.8125	32.6875	27.0625	20.7643	16.2633	25.414	11.104	9.19321	294.375	65.4167
352	1050610	5	10.9167	1	1	74.75	450	120	198.312	843.125	774.75	2	6.5	2.25	0.75	0.25	0	3.25	1.125	0.375	0.125	0	20.875	15	10.875	5.1875	0	27.9264	20.0669	14.5485	6.9398	0	74.75	62.2917
352	1050610	5	10.9167	1	1	74.75	450	120	198.312	843.125	774.75	3	13.5	4.75	0.5	0	0.25	4.08446	1.43713	0.151276	0	0.0756382	38.875	31.5625	6.4375	0	8.1875	30.7768	24.9876	5.09649	0	6.48194	126.312	63.6937
352	1050610	5	10.9167	1	1	74.75	450	120	198.312	843.125	774.75	4	45	14.25	6.75	1.75	1	3.20237	1.01408	0.480356	0.124537	0.0711638	138.375	100.562	94.9375	44.4375	35.25	25.4454	18.4921	17.4578	8.17147	6.48201	543.812	64.4996
352	1050610	5	10.9167	1	1	74.75	450	120	198.312	843.125	774.75	5	50.5	19.5	4	0.5	0.5	3.91094	1.51016	0.309777	0.0387222	0.0387222	153.5	131.75	49	14	19.25	31.0807	26.6768	9.92154	2.83473	3.89775	493.875	63.7464
353	1050611	5	11	1	1	80.75	450	120	181.125	831.875	578.25	1	21.25	6.5	5.25	0.5	0.75	2.83333	0.866667	0.7	0.0666667	0.1	62.375	45.875	69.625	11.875	25.0625	22.3017	16.4022	24.8939	4.24581	8.96089	279.688	62.1528
353	1050611	5	11	1	1	80.75	450	120	181.125	831.875	578.25	2	4.25	0.75	0	0	0	2.125	0.375	0	0	0	12.625	4.25	0	0	0	23.2987	7.84314	0	0	0	54.1875	45.1562
353	1050611	5	11	1	1	80.75	450	120	181.125	831.875	578.25	3	7	2.75	0.5	0	0.25	2.31884	0.910973	0.165631	0	0.0828157	22.3125	17.3125	5.5	0	9.6875	24.3852	18.9208	6.01093	0	10.5874	91.5	50.5176
353	1050611	5	11	1	1	80.75	450	120	181.125	831.875	578.25	4	36.5	11.25	6	1	1	2.63261	0.81142	0.432757	0.0721262	0.0721262	108.938	76.9375	79.625	24.3125	34.75	22.6658	16.0078	16.567	5.05852	7.23017	480.625	57.7761
353	1050611	5	11	1	1	80.75	450	120	181.125	831.875	578.25	5	31	5	3	0	0	3.2166	0.518807	0.311284	0	0	84.5	32.25	39.25	0	0	29.7797	11.3656	13.8326	0	0	283.75	49.0705
354	1050612	5	11.6667	2	1	99.5	450	92.9375	136.688	779.125	702.5	1	23	6.75	3.75	1.25	0.75	3.06667	0.9	0.5	0.166667	0.1	68.875	45.875	51.8125	31.5625	32.3125	24.5872	16.3766	18.4962	11.2673	11.535	280.125	62.25
354	1050612	5	11.6667	2	1	99.5	450	92.9375	136.688	779.125	702.5	2	3.75	1.75	0.5	0	0	2.42098	1.12979	0.322798	0	0	10.5625	13.4375	5	0	0	25.3373	32.2339	11.994	0	0	41.6875	44.8554
354	1050612	5	11.6667	2	1	99.5	450	92.9375	136.688	779.125	702.5	3	8.25	5	1.5	0	0	3.6214	2.19479	0.658436	0	0	24.125	34.4375	17.5	0	0	25.5968	36.5385	18.5676	0	0	94.25	68.9529
354	1050612	5	11.6667	2	1	99.5	450	92.9375	136.688	779.125	702.5	4	38.75	16.25	6	1.5	1	2.98412	1.2514	0.462057	0.115514	0.0770095	116.125	111.438	77.5625	38.1875	40.3125	24.3544	23.3713	16.2669	8.00891	8.45458	476.812	61.1985
354	1050612	5	11.6667	2	1	99.5	450	92.9375	136.688	779.125	702.5	5	57	16	4	0	0	4.86833	1.36655	0.341637	0	0	165	106	45	0	0	34.7003	22.2923	9.46372	0	0	475.5	67.6868
355	1050613	5	12.4167	1	1	86.125	450	104.438	176.688	832.375		1	21	8.25	4.5	1	0.25	2.8	1.1	0.6	0.133333	0.0333333	60.5	58.1875	66.8125	24.9375	8.5	21.3404	20.5247	23.567	8.7963	2.99824	283.5	63
355	1050613	5	12.4167	1	1	86.125	450	104.438	176.688	832.375		2	4.5	0.5	0.25	0.25	0	2.58528	0.287253	0.143627	0.143627	0	14	3.625	2.75	5.0625	0	29.435	7.62155	5.78187	10.6439	0	47.5625	45.5416
355	1050613	5	12.4167	1	1	86.125	450	104.438	176.688	832.375		3	11	4.75	2	0	0.5	3.73541	1.61302	0.679165	0	0.169791	35.0625	35.8125	28.125	0	18.375	25.9003	26.4543	20.7756	0	13.5734	135.375	76.6183
355	1050613	5	12.4167	1	1	86.125	450	104.438	176.688	832.375		4	40	14.5	7.75	2	0.75	2.88332	1.0452	0.558642	0.144166	0.0540622	120.188	103.938	112.875	48.25	26.875	22.6528	19.5901	21.2746	9.09412	5.06538	530.562	63.7408
355	1050613	5	12.4167	1	1	86.125	450	104.438	176.688	832.375		5
356	1050615	5	11.5	1	1	94.5	450	120	206.188	916.188	797.625	1	20.75	11	4.5	1.25	0.25	2.76667	1.46667	0.6	0.166667	0.0333333	63.5625	78.6875	61.75	31	8	21.6475	26.7986	21.0302	10.5577	2.72456	293.625	65.25
356	1050615	5	11.5	1	1	94.5	450	120	206.188	916.188	797.625	2	7	3.25	1.75	0	0.25	3.5	1.625	0.875	0	0.125	22.3125	22.5625	22.5	0	9.4375	24.2527	24.5245	24.4565	0	10.2582	92	76.6667
356	1050615	5	11.5	1	1	94.5	450	120	206.188	916.188	797.625	3	4	2	3.25	1	0.75	1.16399	0.581995	0.945741	0.290997	0.218248	13.75	13.6875	48.375	24.625	33.875	9.13621	9.09468	32.1429	16.3621	22.5083	150.5	72.9918
356	1050615	5	11.5	1	1	94.5	450	120	206.188	916.188	797.625	4	41	18	10	2.5	1.25	2.68504	1.1788	0.654888	0.163722	0.081861	127.938	125.312	139.125	62.1875	51.3125	20.9605	20.5304	22.7934	10.1884	8.40672	610.375	66.6212
356	1050615	5	11.5	1	1	94.5	450	120	206.188	916.188	797.625	5	37.5	27.5	8	0	0.5	2.82087	2.06864	0.601787	0	0.0376117	113.75	195.25	99.375	0	16.375	22.1519	38.0234	19.3525	0	3.1889	513.5	64.3786
357	1050616	5	10.9167	1	1	93.5833	450	120	161	826.167	832.75	1	29.6667	6.66667	1.33333	0.666667	0	3.95556	0.888889	0.177778	0.0888889	0	90	43.0833	18.5	16.6667	0	34.0265	16.2886	6.99433	6.3012	0	264.5	58.7778
357	1050616	5	10.9167	1	1	93.5833	450	120	161	826.167	832.75	2	3.66667	0.666667	0	0	0	1.83333	0.333333	0	0	0	8.25	4.33333	0	0	0	20.7547	10.9015	0	0	0	39.75	33.125
357	1050616	5	10.9167	1	1	93.5833	450	120	161	826.167	832.75	3	9.33333	2.33333	0.666667	0.333333	0	3.47826	0.869565	0.248447	0.124224	0	26.8333	14.8333	7.25	8	0	28.4704	15.7383	7.69231	8.48806	0	94.25	58.5404
357	1050616	5	10.9167	1	1	93.5833	450	120	161	826.167	832.75	4	47	10	2.33333	1.33333	0	3.41335	0.726246	0.169457	0.0968328	0	139.167	64.4167	32.3333	33.4167	0	30.2701	14.0112	7.03281	7.26844	0	459.75	55.6486
357	1050616	5	10.9167	1	1	93.5833	450	120	161	826.167	832.75	5	55.5	16.5	4	0	0	3.9988	1.18883	0.288202	0	0	160.5	113.25	58.5	0	0	30.4482	21.4845	11.0979	0	0	527.125	63.2993
358	1050617	5	11.1667	1	1	94.25	450	112.7	151.65	810.05	833	1	26.2	8.8	3.6	0.4	0.2	3.49333	1.17333	0.48	0.0533333	0.0266667	79.65	59.3	45.4	9.55	6.5	28.4668	21.1937	16.2259	3.41315	2.32309	279.8	62.1778
358	1050617	5	11.1667	1	1	94.25	450	112.7	151.65	810.05	833	2	5.6	3	0.4	0	0	2.98137	1.59716	0.212955	0	0	16	20.5	4.1	0	0	25.6	32.8	6.56	0	0	62.5	55.457
358	1050617	5	11.1667	1	1	94.25	450	112.7	151.65	810.05	833	3	11	3.6	0.8	0.2	0	4.35213	1.42433	0.316518	0.0791296	0	36.05	23.9	10.65	5.25	0	34.7302	23.025	10.2601	5.0578	0	103.8	68.4471
358	1050617	5	11.1667	1	1	94.25	450	112.7	151.65	810.05	833	4	47	16.6	5	0.8	0.4	3.48127	1.22955	0.370348	0.0592556	0.0296278	144.55	111.25	62.7	20.05	14.55	28.672	22.0668	12.4368	3.97699	2.88605	504.15	62.2369
358	1050617	5	11.1667	1	1	94.25	450	112.7	151.65	810.05	833	5	45	13	7	1	0.5	3.2413	0.936375	0.504202	0.0720288	0.0360144	134.125	83	97.125	24.125	22.5	25.5659	15.8208	18.5132	4.59852	4.28878	524.625	62.9802
359	1050618	5	11.5833	1	1	60.6	450	116.75	183.3	825.5	756.25	1	18.8	9	5.6	0.8	0.6	2.50667	1.2	0.746667	0.106667	0.08	59.85	64.4	77.9	19.65	22.4	19.6713	21.1668	25.6039	6.4585	7.36237	304.25	67.6111
359	1050618	5	11.5833	1	1	60.6	450	116.75	183.3	825.5	756.25	2	7.2	2.4	1.2	0	0	3.70021	1.2334	0.616702	0	0	22.8	16.9	14.7	0	0	31.6008	23.4234	20.3742	0	0	72.15	61.7987
359	1050618	5	11.5833	1	1	60.6	450	116.75	183.3	825.5	756.25	3	11.2	5.8	0.4	0.2	0	3.66612	1.89853	0.130933	0.0654664	0	35.65	40.45	4.45	4.2	0	30.3146	34.3963	3.78401	3.57143	0	117.6	64.1571
359	1050618	5	11.5833	1	1	60.6	450	116.75	183.3	825.5	756.25	4	40.6	17.8	8	1.2	0.6	2.95094	1.29376	0.581466	0.0872199	0.0436099	129.6	125.15	108.85	29.15	22.4	24.2288	23.3969	20.3496	5.44962	4.1877	534.9	64.7971
359	1050618	5	11.5833	1	1	60.6	450	116.75	183.3	825.5	756.25	5	46.5	13	5	0	0.5	3.68926	1.0314	0.396694	0	0.0396694	145.25	92.5	67.625	0	28.25	29.6656	18.892	13.8116	0	5.76972	489.625	64.7438
360	1050619	5	11.1667	1	1	79.95	450	120	168.3	819.05	808.375	1	27.8	7	3.4	0.8	0.4	3.70667	0.933333	0.453333	0.106667	0.0533333	79.85	49.05	43.4	18.95	12.6	27.7305	17.0342	15.0721	6.581	4.37576	287.95	63.9889
360	1050619	5	11.1667	1	1	79.95	450	120	168.3	819.05	808.375	2	4.8	1.4	0.2	0	0	2.4	0.7	0.1	0	0	12.85	8.85	2.4	0	0	24.2682	16.7139	4.53258	0	0	52.95	44.125
360	1050619	5	11.1667	1	1	79.95	450	120	168.3	819.05	808.375	3	7.4	3.4	1.2	0.4	0	2.63815	1.21212	0.427807	0.142602	0	22.5	22.8	15.65	9.25	0	21.4797	21.7661	14.9403	8.83055	0	104.75	62.24
360	1050619	5	11.1667	1	1	79.95	450	120	168.3	819.05	808.375	4	44.2	12.4	5.2	1.4	0.6	3.2379	0.908369	0.380929	0.102558	0.0439534	127.65	84.3	67.5	33.45	25.5	25.4384	16.7995	13.4516	6.666	5.08171	501.8	61.2661
360	1050619	5	11.1667	1	1	79.95	450	120	168.3	819.05	808.375	5	41.5	7	1.5	1	1.5	3.08025	0.519561	0.111334	0.074223	0.111334	116.5	49.625	24.375	29.125	67.375	24.1701	10.2956	5.05705	6.04253	13.9782	482	59.6258
361	1050620	5	10.75	1	1							1
361	1050620	5	10.75	1	1							2
361	1050620	5	10.75	1	1							3
361	1050620	5	10.75	1	1							4
361	1050620	5	10.75	1	1							5
362	1050621	5	12.6667	2	1	72.85	450	120	171.6	822.7	620.5	1	20.8	8	4.4	1.6	0.6	2.77333	1.06667	0.586667	0.213333	0.08	63.05	58.75	59.1	41	20.7	21.1117	19.6719	19.7891	13.7284	6.93119	298.65	66.3667
362	1050621	5	12.6667	2	1	72.85	450	120	171.6	822.7	620.5	2	7.6	3.2	0.6	0	0	3.8	1.6	0.3	0	0	23.35	21.8	6.45	0	0	33.4288	31.2097	9.23407	0	0	69.85	58.2083
362	1050621	5	12.6667	2	1	72.85	450	120	171.6	822.7	620.5	3	7.4	4.8	3	0.4	0.2	2.58741	1.67832	1.04895	0.13986	0.0699301	22.25	31.65	40.55	9.1	6.1	17.2414	24.5254	31.4219	7.05153	4.72685	129.05	75.204
362	1050621	5	12.6667	2	1	72.85	450	120	171.6	822.7	620.5	4	38	16.8	8.2	2.4	0.8	2.77136	1.22523	0.598031	0.175033	0.0583445	114.75	118.35	109.95	60.6	26.8	21.2303	21.8964	20.3423	11.2118	4.95837	540.5	65.6983
362	1050621	5	12.6667	2	1	72.85	450	120	171.6	822.7	620.5	5	36	13.5	3	0.5	0	3.48106	1.3054	0.290089	0.0483481	0	109.75	94.375	41.375	10.375	0	29.4137	25.2931	11.0888	2.78057	0	373.125	60.133
363	1050622	5	11.8333	2	1	100.95	450	120	182.2	858.1	843	1	29.4	6.6	1.4	0.4	0.2	3.92	0.88	0.186667	0.0533333	0.0266667	88.1	42.75	16.65	9.95	6.95	34.4275	16.7057	6.50645	3.88824	2.7159	255.9	56.8667
363	1050622	5	11.8333	2	1	100.95	450	120	182.2	858.1	843	2	6.6	2.6	0.6	0	0	3.3	1.3	0.3	0	0	19.85	18.8	6.7	0	0	30.7038	29.0797	10.3635	0	0	64.65	53.875
363	1050622	5	11.8333	2	1	100.95	450	120	182.2	858.1	843	3	10.4	3.2	0.8	0	0	3.42481	1.05379	0.263447	0	0	32.05	18.6	13.15	0	0	31.2836	18.1552	12.8355	0	0	102.45	56.2294
363	1050622	5	11.8333	2	1	100.95	450	120	182.2	858.1	843	4	49.8	13.2	3.4	0.8	0.6	3.48211	0.922969	0.237735	0.0559375	0.0419532	150.95	86.15	43.7	19.45	24.55	31.0405	17.7154	8.98622	3.99959	5.04832	486.3	56.6717
363	1050622	5	11.8333	2	1	100.95	450	120	182.2	858.1	843	5	20	6	5	0	0	1.42349	0.427046	0.355872	0	0	56.25	46.25	63.75	0	0	18.2778	15.0284	20.7149	0	0	307.75	36.5065
364	1050623	5	12.1667	1	1	136.35	430.45	107.75	237	1200.7	1122.38	1	25.4	7	5.2	0.4	0.2	3.54048	0.975723	0.724823	0.0557556	0.0278778	77.5	48.4	71.5	9.9	6.45	27.933	17.4446	25.7704	3.56821	2.32474	277.45	64.4558
364	1050623	5	12.1667	1	1	136.35	430.45	107.75	237	1200.7	1122.38	2	7.2	1.6	0	0	0	4.00928	0.890951	0	0	0	20.45	9.8	0	0	0	34.1973	16.388	0	0	0	59.8	55.4988
364	1050623	5	12.1667	1	1	136.35	430.45	107.75	237	1200.7	1122.38	3	12.6	4.4	1.6	0	0.4	3.18987	1.11392	0.405063	0	0.101266	38.95	31.6	20.9	0	17.45	26.8251	21.7631	14.3939	0	12.0179	145.2	61.2658
364	1050623	5	12.1667	1	1	136.35	430.45	107.75	237	1200.7	1122.38	4	56.4	18.4	11	2.6	4.2	2.81836	0.919464	0.549679	0.129924	0.209878	173.75	129.4	152.45	67.05	190.2	20.227	15.064	17.7474	7.80559	22.142	859	71.5416
364	1050623	5	12.1667	1	1	136.35	430.45	107.75	237	1200.7	1122.38	5	37.5	14.5	6.5	1.5	3	2.00468	0.775142	0.347477	0.0801871	0.160374	112.375	96.125	94.5	33.625	145.5	17.1499	14.67	14.422	5.13163	22.2053	655.25	58.3807
365	1050624	5	10.5	2	1	61.6667	450	120	182.167	841.083	710.125	1	23.6667	10.6667	5	0.666667	0.333333	3.15556	1.42222	0.666667	0.0888889	0.0444444	71.5	73	71.4167	15.0833	10.75	24.4305	24.9431	24.4021	5.15376	3.67312	292.667	65.037
365	1050624	5	10.5	2	1	61.6667	450	120	182.167	841.083	710.125	2	5.66667	2	0.666667	0	0.333333	2.83333	1	0.333333	0	0.166667	17.75	13.6667	8.16667	0	10.25	24.8832	19.1589	11.4486	0	14.3692	71.3333	59.4444
365	1050624	5	10.5	2	1	61.6667	450	120	182.167	841.083	710.125	3	9	6.33333	1.66667	0	0.333333	2.96432	2.086	0.548948	0	0.10979	28.3333	45.9167	22.4167	0	10.5833	21.2367	34.416	16.802	0	7.93254	133.417	73.2388
365	1050624	5	10.5	2	1	61.6667	450	120	182.167	841.083	710.125	4	46	20.6667	7.33333	1	1	3.28148	1.47429	0.523135	0.0713366	0.0713366	143.333	145.167	102	23.9167	31.5833	25.4928	25.8189	18.1414	4.25374	5.61731	562.25	66.8483
365	1050624	5	10.5	2	1	61.6667	450	120	182.167	841.083	710.125	5	36.5	10	8.5	2	0.5	3.08396	0.844922	0.718183	0.168984	0.0422461	119.75	67.5	124.125	48.75	23.75	24.131	13.602	25.0126	9.82368	4.78589	496.25	69.8821
366	1050625	5	11.75	1	1	98.8	402.55	120	234.65	894.45	864.125	1	13.6	3.8	4	2	1.4	2.02708	0.566389	0.596199	0.2981	0.20867	41.95	25.55	55	50.2	61.9	15.4313	9.39856	20.2317	18.4661	22.7699	271.85	67.532
366	1050625	5	11.75	1	1	98.8	402.55	120	234.65	894.45	864.125	2	7	1.2	0.6	0	0	3.5	0.6	0.3	0	0	21.85	7.65	7.15	0	0	41.5005	14.5299	13.5802	0	0	52.65	43.875
366	1050625	5	11.75	1	1	98.8	402.55	120	234.65	894.45	864.125	3	11.8	3.2	1.4	0.6	0	3.01726	0.81824	0.35798	0.15342	0	35.05	21.8	18.6	13.25	0	26.3633	16.3971	13.9902	9.96615	0	132.95	56.6589
366	1050625	5	11.75	1	1	98.8	402.55	120	234.65	894.45	864.125	4	38.2	10	6.2	3.4	2	2.56247	0.670803	0.415898	0.228073	0.134161	115.7	67.45	83.05	83.1	92.5	20.7311	12.0856	14.8808	14.8898	16.5741	558.1	62.3959
366	1050625	5	11.75	1	1	98.8	402.55	120	234.65	894.45	864.125	5	46.5	16	4	0	0.5	3.2287	1.11095	0.277738	0	0.0347172	137	106.5	53	0	15.875	28.9641	22.5159	11.2051	0	3.35624	473	54.7375
367	1050626	5	11	1	1	77.55	450	120	162.15	809.85	769.125	1	21.8	7.2	3.6	0.4	0.8	2.90667	0.96	0.48	0.0533333	0.106667	66.75	50.55	49.25	8.95	27.45	23.2578	17.6132	17.1603	3.11847	9.56446	287	63.7778
367	1050626	5	11	1	1	77.55	450	120	162.15	809.85	769.125	2	6.8	2.2	0.8	0.2	0	3.4	1.1	0.4	0.1	0	20.5	16.15	10.2	4.45	0	26.8852	21.1803	13.377	5.83607	0	76.25	63.5417
367	1050626	5	11	1	1	77.55	450	120	162.15	809.85	769.125	3	9.8	6.6	1.6	0.8	0	3.62627	2.44218	0.592044	0.296022	0	31.3	48.05	23.8	17.6	0	23.8476	36.6095	18.1333	13.4095	0	131.25	80.9436
367	1050626	5	11	1	1	77.55	450	120	162.15	809.85	769.125	4	41.4	17.6	6.6	1.6	0.8	3.06723	1.30395	0.488979	0.11854	0.0592702	128.25	124.8	90.45	36.3	27.45	23.7346	23.0961	16.7392	6.71787	5.08004	540.35	66.7222
367	1050626	5	11	1	1	77.55	450	120	162.15	809.85	769.125	5	40	19	9	0.5	0	3.12043	1.4822	0.702097	0.0390054	0	126.625	128.875	120.625	13.375	0	25.1116	25.5578	23.9217	2.65245	0	504.25	65.5615
368	1050627	5	11.0833	1	1	76.25	450	98.125	87.375	712		1	24.5	10	5.5	0.5	0	3.26667	1.33333	0.733333	0.0666667	0	78.125	68.375	73.75	11.875	0	27.1503	23.7619	25.6299	4.12685	0	287.75	63.9444
368	1050627	5	11.0833	1	1	76.25	450	98.125	87.375	712		2	8.5	3	0	0.5	0	5.19745	1.83439	0	0.305732	0	24.875	18.625	0	13.25	0	37.1269	27.7985	0	19.7761	0	67	68.2803
368	1050627	5	11.0833	1	1	76.25	450	98.125	87.375	712		3	1	0.5	1	0.5	0	0.686695	0.343348	0.686695	0.343348	0	3.25	2.875	13	11.375	0	8.52459	7.54098	34.0984	29.8361	0	38.125	43.6338
368	1050627	5	11.0833	1	1	76.25	450	98.125	87.375	712		4	38	13.5	6.5	2	0	3.20225	1.13764	0.547753	0.168539	0	119.5	89.875	86.75	49.75	0	27.0898	20.374	19.6656	11.278	0	441.125	61.9558
368	1050627	5	11.0833	1	1	76.25	450	98.125	87.375	712		5
369	1050629	5	11.5	2	1	52.5	450	120	204.375	826.875	535.75	1	12.5	6	6	2	0.5	1.66667	0.8	0.8	0.266667	0.0666667	36.25	44.625	94.5	48.625	17.5	13.0631	16.0811	34.0541	17.5225	6.30631	277.5	61.6667
369	1050629	5	11.5	2	1	52.5	450	120	204.375	826.875	535.75	2	2	1	0	0	0	1	0.5	0	0	0	5	6	0	0	0	15.8103	18.9723	0	0	0	31.625	26.3542
369	1050629	5	11.5	2	1	52.5	450	120	204.375	826.875	535.75	3	5	4	0.5	0.5	1	1.46789	1.17431	0.146789	0.146789	0.293578	15.625	28.75	6.25	14.75	39.25	11.9503	21.9885	4.78011	11.2811	30.0191	130.75	63.9755
369	1050629	5	11.5	2	1	52.5	450	120	204.375	826.875	535.75	4	22	11	6.5	3	1.5	1.59637	0.798186	0.471655	0.217687	0.108844	67	79.375	100.75	76.625	56.75	14.0131	16.6013	21.0719	16.0261	11.8693	478.125	57.8231
369	1050629	5	11.5	2	1	52.5	450	120	204.375	826.875	535.75	5	16.5	14.5	7.5	2	1	1.84788	1.62389	0.839944	0.223985	0.111993	56	102.75	89.125	54	46.25	14.4423	26.499	22.9852	13.9265	11.9278	387.75	72.3752
370	1050630	5	11	1	1	50.1875	450	120	218.5	846.875	649	1	17.25	6.75	4.5	0.75	0.75	2.3	0.9	0.6	0.1	0.1	50.8125	45.8125	63.875	17.8125	30.375	18.5999	16.7696	23.3814	6.52025	11.1187	273.188	60.7083
370	1050630	5	11	1	1	50.1875	450	120	218.5	846.875	649	2	5	2	0.25	0.5	0.5	2.5	1	0.125	0.25	0.25	15.625	13.25	3.5625	12.0625	19.25	18.6846	15.8445	4.26009	14.4245	23.0194	83.625	69.6875
370	1050630	5	11	1	1	50.1875	450	120	218.5	846.875	649	3	9.25	2.75	1	0.5	0.75	2.54005	0.755149	0.2746	0.1373	0.20595	27.1875	17.9375	14.875	12.5625	30.375	20	13.1954	10.9425	9.24138	22.3448	135.938	62.214
370	1050630	5	11	1	1	50.1875	450	120	218.5	846.875	649	4	34.25	11.75	6.5	2.25	2	2.42657	0.832472	0.460517	0.15941	0.141697	101.75	79.3125	93.8125	55.25	80	19.0833	14.8752	17.5947	10.3622	15.0041	533.188	62.9594
370	1050630	5	11	1	1	50.1875	450	120	218.5	846.875	649	5	46.5	14.5	2.5	0.5	0	4.29892	1.34052	0.231125	0.046225	0	143.5	97.875	36.125	14.875	0	34.6096	23.6057	8.71269	3.58758	0	414.625	63.8867
371	1050631	5	11.5	2	1	72.1875	450	120	184.938	827.125	580.875	1	21.25	12.5	4	0.5	0.25	2.83333	1.66667	0.533333	0.0666667	0.0333333	64.375	80.6875	50.5	12.8125	8.5	22.7323	28.4926	17.8327	4.52439	3.00154	283.188	62.9306
371	1050631	5	11.5	2	1	72.1875	450	120	184.938	827.125	580.875	2	3.25	0.5	0	0	0	1.625	0.25	0	0	0	9.875	3.125	0	0	0	30.2682	9.57854	0	0	0	32.625	27.1875
371	1050631	5	11.5	2	1	72.1875	450	120	184.938	827.125	580.875	3	8.25	2.25	0.5	0	0	2.67658	0.729976	0.162217	0	0	25.625	15.5625	6.3125	0	0	28.9548	17.5847	7.13277	0	0	88.5	47.854
371	1050631	5	11.5	2	1	72.1875	450	120	184.938	827.125	580.875	4	35	16	5.25	1	0.25	2.53891	1.16065	0.380837	0.0725404	0.0181351	106.188	104.062	66.625	24.6875	8.5	23.7291	23.2542	14.8883	5.51676	1.89944	447.5	54.1031
371	1050631	5	11.5	2	1	72.1875	450	120	184.938	827.125	580.875	5	25.5	4.5	2.5	0.5	0.5	2.63396	0.464816	0.258231	0.0516462	0.0516462	78.875	31.375	29.5	11.875	22.75	27.3397	10.8752	10.2253	4.11612	7.88562	288.5	49.6665
372	1050633	5	10.9167	1	1	101.95	450	120	233.35	1088.3	837.375	1	21.8	8.4	4.4	0.8	0.4	2.90667	1.12	0.586667	0.106667	0.0533333	68.9	58.55	58.85	18.75	12.95	22.917	19.4745	19.5743	6.23649	4.30733	300.65	66.8111
372	1050633	5	10.9167	1	1	101.95	450	120	233.35	1088.3	837.375	2	7.8	1.2	0.6	0	0	3.9	0.6	0.3	0	0	22.15	7.05	7.5	0	0	32.5975	10.3753	11.0375	0	0	67.95	56.625
372	1050633	5	10.9167	1	1	101.95	450	120	233.35	1088.3	837.375	3	14.8	4.8	1.6	0.4	0.2	3.80544	1.2342	0.411399	0.10285	0.0514249	45.65	31.9	21.15	9.75	14.6	26.9719	18.8479	12.4963	5.76071	8.62629	169.25	72.5305
372	1050633	5	10.9167	1	1	101.95	450	120	233.35	1088.3	837.375	4	52.4	18	9.6	2.6	3	2.88891	0.992373	0.529266	0.143343	0.165396	162.2	121.8	130.9	63.2	133.8	20.6125	15.4785	16.6349	8.03152	17.0034	786.9	72.3054
372	1050633	5	10.9167	1	1	101.95	450	120	233.35	1088.3	837.375	5	58.5	19.5	3	1	0	4.19167	1.39722	0.214957	0.0716525	0	173.75	129.375	43	24.125	0	30.8615	22.9796	7.63766	4.28508	0	563	67.2339
373	1050634	5	10.8333	2	1	68.8125	450	119.25	147	792.812		1	25.75	6.75	1.75	0.75	0	3.43333	0.9	0.233333	0.1	0	72.75	46.25	22.6875	18.9375	0	29.2757	18.6117	9.12978	7.62072	0	248.5	55.2222
373	1050634	5	10.8333	2	1	68.8125	450	119.25	147	792.812		2	9.25	2.75	1	0	0	4.65409	1.38365	0.503145	0	0	28.25	19	12.0625	0	0	36.4516	24.5161	15.5645	0	0	77.5	64.9895
373	1050634	5	10.8333	2	1	68.8125	450	119.25	147	792.812		3	10.25	4	1.5	0	0	4.18367	1.63265	0.612245	0	0	32.5625	30.875	20	0	0	31.0859	29.4749	19.0931	0	0	104.75	71.2585
373	1050634	5	10.8333	2	1	68.8125	450	119.25	147	792.812		4	48	14.5	4.5	1.25	0.25	3.63264	1.09736	0.34056	0.0945999	0.01892	141.125	103.312	59.5625	30.5	8.5625	29.2525	21.4147	12.3462	6.32206	1.77484	482.438	60.8514
373	1050634	5	10.8333	2	1	68.8125	450	119.25	147	792.812		5
374	1050635	5	12	2	1	66.8125	450	120	174.812	819.5	588.75	1	26.25	6	3.5	0.5	0.25	3.5	0.8	0.466667	0.0666667	0.0333333	77	39.8125	52.9375	11.375	8.75	29.509	15.2575	20.2874	4.35928	3.35329	260.938	57.9861
374	1050635	5	12	2	1	66.8125	450	120	174.812	819.5	588.75	2	4	1.75	0.75	0	0.25	2	0.875	0.375	0	0.125	12.5625	11.4375	10.4375	0	13.1875	18.6456	16.9759	15.4917	0	19.5733	67.375	56.1458
374	1050635	5	12	2	1	66.8125	450	120	174.812	819.5	588.75	3	9	4.75	1.75	0.5	0	3.08902	1.63032	0.600644	0.171612	0	26.4375	31.125	24.1875	11.0625	0	23.2162	27.3326	21.2404	9.7146	0	113.875	65.1412
374	1050635	5	12	2	1	66.8125	450	120	174.812	819.5	588.75	4	40.5	13.25	6.5	1.5	1	2.96522	0.970104	0.4759	0.109823	0.0732154	118.875	87.375	95.4375	34.375	38.9375	24.134	17.7389	19.3757	6.97881	7.90509	492.562	60.1052
374	1050635	5	12	2	1	66.8125	450	120	174.812	819.5	588.75	5	25	7.5	2	0.5	1.5	2.54777	0.764331	0.203822	0.0509554	0.152866	78.875	49	25.375	11.375	75.375	23.6684	14.7037	7.6144	3.41335	22.6182	333.25	56.603
375	1060501	6	9.66667	2	1	77.45	450	120	176.35	852.45	904	1	25.8	8.8	3.6	1	0	3.44	1.17333	0.48	0.133333	0	78.35	63.4	48.5	24.65	0	27.6464	22.3712	17.1136	8.69795	0	283.4	62.9778
375	1060501	6	9.66667	2	1	77.45	450	120	176.35	852.45	904	2	7.4	2.2	0.4	0	0	3.7	1.1	0.2	0	0	22.75	14.5	4.6	0	0	33.9552	21.6418	6.86567	0	0	67	55.8333
375	1060501	6	9.66667	2	1	77.45	450	120	176.35	852.45	904	3	8.6	3.8	1.6	0.6	0	2.926	1.29288	0.544372	0.204139	0	25.2	26.1	19.4	15.05	0	22.2222	23.0159	17.1076	13.2716	0	113.4	64.3039
375	1060501	6	9.66667	2	1	77.45	450	120	176.35	852.45	904	4	45.8	17.2	6.4	1.6	0.4	3.22365	1.21063	0.450466	0.112617	0.0281541	139.3	120.45	84.4	39.7	17.15	26.0082	22.4888	15.758	7.41225	3.20202	535.6	62.8307
375	1060501	6	9.66667	2	1	77.45	450	120	176.35	852.45	904	5	38	11.5	10	2	1.5	2.52212	0.763274	0.663717	0.132743	0.0995575	114.125	77.375	137.5	47.25	61.25	19.6895	13.3491	23.7222	8.15182	10.5672	579.625	64.1178
376	1060502	6	10.0833	2	1	118.875	450	120	200.875	1095.69		1	16.5	7.75	5.75	2	1	2.2	1.03333	0.766667	0.266667	0.133333	55.25	53.5625	79.9375	49.125	40.125	17.4256	16.8934	25.2119	15.4938	12.6552	317.062	70.4583
376	1060502	6	10.0833	2	1	118.875	450	120	200.875	1095.69		2	7	1.75	0.5	0	0.25	3.5	0.875	0.25	0	0.125	21.9375	11.6875	7.9375	0	8.375	31.7935	16.9384	11.5036	0	12.1377	69	57.5
376	1060502	6	10.0833	2	1	118.875	450	120	200.875	1095.69		3	10.75	4.5	1.5	0.75	1	3.21095	1.34412	0.44804	0.22402	0.298693	34.5625	32.125	20.4375	16.9375	37.875	21.4424	19.9302	12.6793	10.5079	23.4975	161.188	80.2427
376	1060502	6	10.0833	2	1	118.875	450	120	200.875	1095.69		4	43.25	20.25	10.25	4.75	4.75	2.36838	1.10889	0.561291	0.260111	0.260111	141.875	138.75	145.938	114.188	199.625	17.1075	16.7307	17.5974	13.7689	24.0711	829.312	75.6888
376	1060502	6	10.0833	2	1	118.875	450	120	200.875	1095.69		5
377	1060503	6	10.75	2	1	61.75	450	120	187.35	819.1	780.375	1	26.8	5.8	1.8	0.8	0	3.57333	0.773333	0.24	0.106667	0	80.4	38.4	27	19.4	0	30.1858	14.4171	10.137	7.28365	0	266.35	59.1889
377	1060503	6	10.75	2	1	61.75	450	120	187.35	819.1	780.375	2	9.6	1.2	0.2	0	0	4.8	0.6	0.1	0	0	27.7	7.35	2.65	0	0	39.5714	10.5	3.78571	0	0	70	58.3333
377	1060503	6	10.75	2	1	61.75	450	120	187.35	819.1	780.375	3	17.2	5.2	0.4	0	0	5.50841	1.66533	0.128102	0	0	54.3	33.25	4.55	0	0	41.8175	25.6065	3.50404	0	0	129.85	69.3088
377	1060503	6	10.75	2	1	61.75	450	120	187.35	819.1	780.375	4	56.6	12.6	2.4	0.8	0	4.14601	0.922964	0.175803	0.0586009	0	171.45	82.2	34.2	19.4	0	34.4139	16.4994	6.86471	3.89402	0	498.2	60.8229
377	1060503	6	10.75	2	1	61.75	450	120	187.35	819.1	780.375	5	51	12.5	3.5	0	0	3.92119	0.961076	0.269101	0	0	150.75	85.625	44	0	0	33.7343	19.1608	9.84615	0	0	446.875	57.2641
378	1060504	6	10.8333	1	1	81.85	450	120	168.2	820.1	814.125	1	23.2	10.8	4.4	0.6	0.2	3.09333	1.44	0.586667	0.08	0.0266667	72.3	76	56.85	14	6.25	24.9053	26.1798	19.5832	4.8226	2.15295	290.3	64.5111
378	1060504	6	10.8333	1	1	81.85	450	120	168.2	820.1	814.125	2	7.8	2.2	1	0	0	3.9	1.1	0.5	0	0	25.65	15.25	12.1	0	0	34.2228	20.3469	16.1441	0	0	74.95	62.4583
378	1060504	6	10.8333	1	1	81.85	450	120	168.2	820.1	814.125	3	8.2	6.6	2.6	0.6	0	2.92509	2.35434	0.927467	0.214031	0	25.45	48.1	35	13.2	0	19.5995	37.0427	26.9542	10.1656	0	129.85	77.1998
378	1060504	6	10.8333	1	1	81.85	450	120	168.2	820.1	814.125	4	43.6	21.6	8.4	1.2	0.2	3.18985	1.5803	0.614559	0.0877942	0.0146324	136.6	155	110.05	27.2	6.25	25.0252	28.3961	20.1612	4.98305	1.145	545.85	66.559
378	1060504	6	10.8333	1	1	81.85	450	120	168.2	820.1	814.125	5	46.5	17	9	1	0.5	3.42699	1.25288	0.663289	0.0736988	0.0368494	139	118	114	26.625	28.625	25.6339	21.7612	21.0235	4.9101	5.27893	542.25	66.6053
379	1060505	6	10.0833	2	1	60.8125	450	120	151.375	782.312	619.75	1	28.75	9.5	3.25	0.5	0	3.83333	1.26667	0.433333	0.0666667	0	87.8125	66.3125	41.625	12.8125	0	29.9318	22.6033	14.1883	4.36728	0	293.375	65.1944
379	1060505	6	10.0833	2	1	60.8125	450	120	151.375	782.312	619.75	2	4.25	1	0.5	0.25	0	2.125	0.5	0.25	0.125	0	13.125	7.125	5.8125	5.9375	0	21.6718	11.7647	9.59752	9.80392	0	60.5625	50.4687
379	1060505	6	10.0833	2	1	60.8125	450	120	151.375	782.312	619.75	3	7.5	3.5	0.25	0	0.5	2.97275	1.38728	0.0990917	0	0.198183	23.25	24.375	3.5625	0	16.1875	27.9489	29.3013	4.28249	0	19.4591	83.1875	54.9546
379	1060505	6	10.0833	2	1	60.8125	450	120	151.375	782.312	619.75	4	44.25	15.25	4.75	0.75	0.5	3.39378	1.16961	0.364305	0.0575218	0.0383478	135.812	106.5	58.875	18.75	16.1875	28.8771	22.6445	12.5183	3.98671	3.44186	470.312	60.1182
379	1060505	6	10.0833	2	1	60.8125	450	120	151.375	782.312	619.75	5	26	4	1	3	0	2.51714	0.387253	0.0968132	0.29044	0	75.5	27	16	68.75	0	23.3385	8.34621	4.9459	21.2519	0	323.5	52.1985
380	1060506	6	11.4167	2	1	82.75	450	120	210.3	863.5	809	1	29.4	8	2.8	0.4	0	3.92	1.06667	0.373333	0.0533333	0	89.6	53.1	39.85	9.6	0	32.6531	19.3513	14.5226	3.49854	0	274.4	60.9778
380	1060506	6	11.4167	2	1	82.75	450	120	210.3	863.5	809	2	8.6	3.2	0.8	0	0	4.3	1.6	0.4	0	0	27.5	22.6	11.05	0	0	35.8306	29.4463	14.3974	0	0	76.75	63.9583
380	1060506	6	11.4167	2	1	82.75	450	120	210.3	863.5	809	3	18	6.6	0.8	0	0	5.13552	1.88302	0.228245	0	0	53.4	45.35	8.8	0	0	37.0191	31.4385	6.10052	0	0	144.25	68.5925
380	1060506	6	11.4167	2	1	82.75	450	120	210.3	863.5	809	4	59	19.8	4.6	0.4	0	4.09959	1.3758	0.319629	0.0277939	0	179.1	135.2	62.65	9.6	0	33.3582	25.1816	11.6688	1.78804	0	536.9	62.1772
380	1060506	6	11.4167	2	1	82.75	450	120	210.3	863.5	809	5	55.5	14.5	2.5	0.5	0.5	4.11619	1.0754	0.185414	0.0370828	0.0370828	169.75	98.375	28.875	13.25	23	35.1449	20.3675	5.97826	2.74327	4.7619	483	59.7033
381	1060507	6	10.5	2	1	59.25	450	76	114.75	700		1	30	12	2	1	0	4	1.6	0.266667	0.133333	0	91.75	83.25	29.75	22	0	31.6243	28.6945	10.2542	7.58294	0	290.125	64.4722
381	1060507	6	10.5	2	1	59.25	450	76	114.75	700		2	1	0.5	0	0	1	0.789474	0.394737	0	0	0.789474	3.125	4	0	0	49.375	5.07099	6.49087	0	0	80.1217	61.625	81.0855
381	1060507	6	10.5	2	1	59.25	450	76	114.75	700		3	3	1	0	0.5	1.5	1.56863	0.522876	0	0.261438	0.784314	9.875	6.875	0	10.75	60	10.1023	7.03325	0	10.9974	61.3811	97.75	85.1852
381	1060507	6	10.5	2	1	59.25	450	76	114.75	700		4	36.5	14	2	1.5	2.5	3.12857	1.2	0.171429	0.128571	0.214286	113.25	97.875	29.75	32.75	109.375	23.8421	20.6053	6.26316	6.89474	23.0263	475	67.8571
381	1060507	6	10.5	2	1	59.25	450	76	114.75	700		5
382	1060508	6	10.25	2	1	54.1	450	119	90.1	725.7		1	28.6	10.2	2	0.8	0	3.81333	1.36	0.266667	0.106667	0	89.75	65.05	26.65	19.45	0	33.9705	24.6215	10.0871	7.36185	0	264.2	58.7111
382	1060508	6	10.25	2	1	54.1	450	119	90.1	725.7		2	7	2	0.8	0	0	3.52941	1.0084	0.403361	0	0	21.45	12.35	12.55	0	0	31.0644	17.8856	18.1752	0	0	69.05	58.0252
382	1060508	6	10.25	2	1	54.1	450	119	90.1	725.7		3	3	3.2	0.8	0	0.4	1.99778	2.13097	0.532741	0	0.266371	9	22	9.75	0	19	14.3312	35.0318	15.5255	0	30.2548	62.8	69.7003
382	1060508	6	10.25	2	1	54.1	450	119	90.1	725.7		4	42	16	4	1	0.4	3.47251	1.32286	0.330715	0.0826788	0.0330715	130.85	103.95	54.05	23.75	19	30.2124	24.0014	12.4798	5.48372	4.38698	433.1	59.6803
382	1060508	6	10.25	2	1	54.1	450	119	90.1	725.7		5
383	1060509	6	12.0833	2	1	52.1	450	120	164.95	787.05	704	1	21.4	8.6	5	2	0.6	2.85333	1.14667	0.666667	0.266667	0.08	70.05	64.2	65.6	46.9	20.8	22.488	20.61	21.0594	15.0562	6.67737	311.5	69.2222
383	1060509	6	12.0833	2	1	52.1	450	120	164.95	787.05	704	2	5.2	2.4	1	0.2	0	2.6	1.2	0.5	0.1	0	18.25	15.5	13.1	4.15	0	26.9771	22.912	19.3644	6.13452	0	67.65	56.375
383	1060509	6	12.0833	2	1	52.1	450	120	164.95	787.05	704	3	10	6.8	3.4	0.2	0.2	3.63747	2.47348	1.23674	0.0727493	0.0727493	34.75	45.65	43.35	4.9	7.2	25.5327	33.5415	31.8516	3.60029	5.29023	136.1	82.5099
383	1060509	6	12.0833	2	1	52.1	450	120	164.95	787.05	704	4	39.6	18.6	9.4	2.4	0.8	3.01887	1.41795	0.7166	0.182962	0.0609872	131.95	130.65	122.05	55.95	28	24.3293	24.0896	22.5039	10.3162	5.16272	542.35	68.9092
383	1060509	6	12.0833	2	1	52.1	450	120	164.95	787.05	704	5	21	13	9	1	0	1.78977	1.10795	0.767045	0.0852273	0	61.5	93	117.5	20.75	0	16.4219	24.8331	31.3752	5.54072	0	374.5	53.196
384	1060510	6	10.75	2	1	64.3125	450	120	177.125	811.438	716.5	1	24.25	8	3	0.25	0.25	3.23333	1.06667	0.4	0.0333333	0.0333333	71.5	52.9375	38.6875	6.375	7.9375	27.4012	20.2874	14.8263	2.44311	3.04192	260.938	57.9861
384	1060510	6	10.75	2	1	64.3125	450	120	177.125	811.438	716.5	2	5.5	1	0.25	0.25	0	2.75	0.5	0.125	0.125	0	16.75	5.9375	2.5625	5.0625	0	30.3167	10.7466	4.63801	9.1629	0	55.25	46.0417
384	1060510	6	10.75	2	1	64.3125	450	120	177.125	811.438	716.5	3	7.75	1.5	0.5	0	0	2.62526	0.508116	0.169372	0	0	23.5	9.1875	7.125	0	0	30.9975	12.1187	9.39819	0	0	75.8125	42.8017
384	1060510	6	10.75	2	1	64.3125	450	120	177.125	811.438	716.5	4	41.25	11.25	3.75	0.5	0.25	3.05014	0.831857	0.277286	0.0369714	0.0184857	122.688	74	48.375	11.4375	7.9375	29.0901	17.5459	11.4701	2.71191	1.88204	421.75	51.9757
384	1060510	6	10.75	2	1	64.3125	450	120	177.125	811.438	716.5	5	20	6	0	0	0	1.67481	0.502442	0	0	0	58	43.25	0	0	0	24.0664	17.9461	0	0	0	241	33.6357
385	1060512	6	10.5833	1	1	59	450	120	185.9	815.65	843.75	1	28.2	7.6	4	0.4	0.2	3.76	1.01333	0.533333	0.0533333	0.0266667	86.2	51.25	51.7	10.2	6.4	31.0743	18.4751	18.6373	3.677	2.30714	277.4	61.6444
385	1060512	6	10.5833	1	1	59	450	120	185.9	815.65	843.75	2	5	1.8	0.4	0	0	2.5	0.9	0.2	0	0	14.1	12.9	4.8	0	0	22.5962	20.6731	7.69231	0	0	62.4	52
385	1060512	6	10.5833	1	1	59	450	120	185.9	815.65	843.75	3	13.4	4.4	1.4	0.2	0	4.32491	1.42012	0.451856	0.0645508	0	38.55	30.3	15.9	5.5	0	31.8463	25.031	13.1351	4.54358	0	121.05	65.1157
385	1060512	6	10.5833	1	1	59	450	120	185.9	815.65	843.75	4	50.2	14.2	6	0.6	0.2	3.69276	1.04457	0.441366	0.0441366	0.0147122	149	97.35	75.1	15.7	6.4	30.0828	19.6548	15.1625	3.1698	1.29215	495.3	60.7246
385	1060512	6	10.5833	1	1	59	450	120	185.9	815.65	843.75	5	48.5	20.5	6	1	0	3.44889	1.45778	0.426667	0.0711111	0	146.25	143.5	81.25	25	0	26.9399	26.4333	14.9666	4.60511	0	542.875	64.3407
386	1060513	6	11.25	1	1	79.2	450	120	173.3	822.5	771.25	1	30.4	8.2	2.6	0.6	0	4.05333	1.09333	0.346667	0.08	0	94.3	57.45	33.2	15.25	0	34.8163	21.211	12.2577	5.63042	0	270.85	60.1889
386	1060513	6	11.25	1	1	79.2	450	120	173.3	822.5	771.25	2	7.4	1	0.4	0	0	3.7	0.5	0.2	0	0	21.2	6.35	5.1	0	0	35.5109	10.6365	8.54271	0	0	59.7	49.75
386	1060513	6	11.25	1	1	79.2	450	120	173.3	822.5	771.25	3	11.8	3.6	0.8	0	0	4.0854	1.24639	0.276976	0	0	33.7	25.05	11	0	0	32.5604	24.2029	10.628	0	0	103.5	59.723
386	1060513	6	11.25	1	1	79.2	450	120	173.3	822.5	771.25	4	53.4	14	4.2	0.6	0	3.89544	1.02128	0.306383	0.043769	0	160.7	96.3	54.75	15.25	0	33.7925	20.2502	11.513	3.20681	0	475.55	57.8176
386	1060513	6	11.25	1	1	79.2	450	120	173.3	822.5	771.25	5	30	8	2.5	0.5	0	2.33387	0.622366	0.194489	0.0388979	0	88.25	51.875	32.375	10.75	0	24.0709	14.1493	8.83055	2.93215	0	366.625	47.5365
387	1060514	6	9.91667	2	1	56.45	450	112.15	135.1	762.4	617	1	27.2	9.8	2.4	0.8	0.2	3.62667	1.30667	0.32	0.106667	0.0266667	83.55	67.5	32.8	18.15	6.95	29.7437	24.0299	11.6768	6.46137	2.47419	280.9	62.4222
387	1060514	6	9.91667	2	1	56.45	450	112.15	135.1	762.4	617	2	7.4	2	0.2	0	0	3.95898	1.07	0.107	0	0	23.7	13.9	2.7	0	0	36.5177	21.4176	4.16025	0	0	64.9	57.8689
387	1060514	6	9.91667	2	1	56.45	450	112.15	135.1	762.4	617	3	9.4	2.8	0.8	0	0.4	4.17469	1.24352	0.355292	0	0.177646	27.25	19.1	11.55	0	12.1	29.0202	20.3408	12.3003	0	12.886	93.9	69.5041
387	1060514	6	9.91667	2	1	56.45	450	112.15	135.1	762.4	617	4	45.4	16.2	4.2	1	0.6	3.57293	1.27492	0.330535	0.0786988	0.0472193	138.1	111.7	56.85	22.55	19.05	28.8219	23.3121	11.8648	4.70625	3.97579	479.15	62.8476
387	1060514	6	9.91667	2	1	56.45	450	112.15	135.1	762.4	617	5	25.5	8.5	4	1	0	2.47974	0.82658	0.388979	0.0972447	0	74.625	60.75	52	20.625	0	25.2431	20.5497	17.5899	6.97674	0	295.625	47.9133
388	1060515	6	10.6667	2	1	52.25	450	120	194.8	817.15		1	21	8.2	6.6	0.6	0.4	2.8	1.09333	0.88	0.08	0.0533333	66.7	57.05	91.1	15.25	17.55	22.4126	19.17	30.6116	5.12433	5.89718	297.6	66.1333
388	1060515	6	10.6667	2	1	52.25	450	120	194.8	817.15		2	6.4	1.8	0.2	0.2	0	3.2	0.9	0.1	0.1	0	20.05	11.1	3.6	4.3	0	31.5748	17.4803	5.66929	6.77165	0	63.5	52.9167
388	1060515	6	10.6667	2	1	52.25	450	120	194.8	817.15		3	7	4.4	1.8	0.2	0.2	2.15606	1.35524	0.554415	0.0616016	0.0616016	24.1	30.15	24.3	4.75	8.3	20.9111	26.1605	21.0846	4.12148	7.20174	115.25	59.1632
388	1060515	6	10.6667	2	1	52.25	450	120	194.8	817.15		4	37.6	15.2	9	1	0.6	2.76081	1.11607	0.660833	0.0734259	0.0440556	120.5	104.1	123.5	24.3	25.85	23.8614	20.6139	24.4554	4.81188	5.11881	505	61.8002
388	1060515	6	10.6667	2	1	52.25	450	120	194.8	817.15		5
389	1060516	6	10	2	1	68.1	450	120	187.05	827.2		1	23	10.6	4	1.2	0.2	3.06667	1.41333	0.533333	0.16	0.0266667	70.75	73.9	53.1	30.9	6	23.2922	24.3292	17.4815	10.1728	1.97531	303.75	67.5
389	1060516	6	10	2	1	68.1	450	120	187.05	827.2		2	3.2	2.6	1.2	0.2	0.2	1.6	1.3	0.6	0.1	0.1	11.35	18.55	16	4.35	7.2	14.8463	24.2642	20.9287	5.68999	9.41792	76.45	63.7083
389	1060516	6	10	2	1	68.1	450	120	187.05	827.2		3	12.2	3.6	2.4	0.4	0.4	3.91339	1.15477	0.769848	0.128308	0.128308	35.7	24.5	33.6	10.8	14.25	25.7762	17.6895	24.2599	7.79783	10.2888	138.5	74.0444
389	1060516	6	10	2	1	68.1	450	120	187.05	827.2		4	42.2	17.8	7.8	1.8	0.8	3.06093	1.2911	0.565764	0.130561	0.0580271	128.85	125	104.95	46.05	27.45	23.1329	22.4417	18.842	8.2675	4.92819	557	67.3356
389	1060516	6	10	2	1	68.1	450	120	187.05	827.2		5
390	1060517	6	10.3333	2	1	88.5625	450	120	210.5	877.438	804.875	1	25.5	7.5	4.25	1	0.25	3.4	1	0.566667	0.133333	0.0333333	78.3125	48.1875	57.9375	23.75	8	27.0218	16.6271	19.9914	8.19495	2.76041	289.812	64.4028
390	1060517	6	10.3333	2	1	88.5625	450	120	210.5	877.438	804.875	2	7.75	1.25	0.75	0.25	0	3.875	0.625	0.375	0.125	0	22.6875	9.1875	10.125	6.8125	0	30.2248	12.2398	13.4888	9.07577	0	75.0625	62.5521
390	1060517	6	10.3333	2	1	88.5625	450	120	210.5	877.438	804.875	3	11	4.75	2.25	0.75	0	3.13539	1.35392	0.64133	0.213777	0	32.9375	32.8125	27.75	16.3125	0	22.7057	22.6196	19.1297	11.2452	0	145.062	68.9133
390	1060517	6	10.3333	2	1	88.5625	450	120	210.5	877.438	804.875	4	50.25	15.75	7.25	2	0.25	3.43614	1.077	0.495762	0.136762	0.0170952	152.25	105.562	95.8125	46.875	8	26.8607	18.6239	16.9037	8.26993	1.4114	566.812	64.5986
390	1060517	6	10.3333	2	1	88.5625	450	120	210.5	877.438	804.875	5	49.5	22	9	3	0.5	3.69001	1.64001	0.670912	0.223637	0.0372729	157.5	160.125	115.25	72.75	28.75	24.9307	25.3463	18.243	11.5156	4.55085	631.75	78.4904
391	1060518	6	10.5	2	1	104.8	450	120	148.5	833.95	676.25	1	13.6	5.4	4.4	2.6	1.2	1.81333	0.72	0.586667	0.346667	0.16	43.9	37.15	64.25	62.45	61.4	14.3277	12.1247	20.9693	20.3819	20.0392	306.4	68.0889
391	1060518	6	10.5	2	1	104.8	450	120	148.5	833.95	676.25	2	6.6	1.6	0.2	0.2	0	3.3	0.8	0.1	0.1	0	21.8	9.8	2.8	5.15	0	34.2229	15.3846	4.3956	8.08477	0	63.7	53.0833
391	1060518	6	10.5	2	1	104.8	450	120	148.5	833.95	676.25	3	9.6	4.2	2.2	0.2	0	3.87879	1.69697	0.888889	0.0808081	0	28.6	28.85	27.35	4.6	0	26.1307	26.3591	24.9886	4.20283	0	109.45	73.7037
391	1060518	6	10.5	2	1	104.8	450	120	148.5	833.95	676.25	4	38.4	13	7.6	3	1.2	2.76276	0.935308	0.546795	0.21584	0.0863361	118.4	88.55	103.9	72.2	61.4	21.7288	16.2507	19.0677	13.2501	11.2681	544.9	65.3397
391	1060518	6	10.5	2	1	104.8	450	120	148.5	833.95	676.25	5	25.5	10.5	3	0.5	0	2.26248	0.931608	0.266174	0.0443623	0	80.25	70.125	34	11.875	0	26.2899	22.973	11.1384	3.89025	0	305.25	45.1386
392	1060519	6	10.5	1	1	72.6	450	120	162.65	805.25	755.5	1	18.4	8.2	6.6	1.8	0.6	2.45333	1.09333	0.88	0.24	0.08	55.2	55.75	92.85	44.3	20.8	17.8352	18.0129	30	14.3134	6.72052	309.5	68.7778
392	1060519	6	10.5	1	1	72.6	450	120	162.65	805.25	755.5	2	6.4	1.4	0.4	0	0	3.2	0.7	0.2	0	0	17.4	9.6	4.6	0	0	31.1549	17.1889	8.23635	0	0	55.85	46.5417
392	1060519	6	10.5	1	1	72.6	450	120	162.65	805.25	755.5	3	7	1.6	1.4	0.4	0.4	2.58223	0.590224	0.516446	0.147556	0.147556	21.35	11.35	20.05	9.55	12.6	22.1818	11.7922	20.8312	9.92208	13.0909	96.25	59.1761
392	1060519	6	10.5	1	1	72.6	450	120	162.65	805.25	755.5	4	36.2	11.8	8.4	2.2	1	2.6973	0.87923	0.625893	0.163924	0.074511	105.9	80.9	117.5	53.85	33.4	21.3229	16.2891	23.6585	10.8426	6.72506	496.65	61.6765
392	1060519	6	10.5	1	1	72.6	450	120	162.65	805.25	755.5	5	33	10.5	1.5	0.5	0.5	2.62078	0.833885	0.119126	0.0397088	0.0397088	91.75	69.75	24.5	11.875	24.75	24.1606	18.3673	6.45161	3.12706	6.51745	379.75	50.2647
393	1060520	6	10.3333	1	1	94.4	450	104.2	113.25	761.85	626.375	1	22.8	3.6	0.8	0.2	0.2	3.04	0.48	0.106667	0.0266667	0.0266667	64.95	22.3	10.45	5.1	6.4	30.3292	10.4133	4.87976	2.38151	2.98856	214.15	47.5889
393	1060520	6	10.3333	1	1	94.4	450	104.2	113.25	761.85	626.375	2	4.2	1	0.8	0.2	0	2.41843	0.575816	0.460653	0.115163	0	13	8.2	9.15	4.05	0	23.6794	14.9362	16.6667	7.37705	0	54.9	52.6871
393	1060520	6	10.3333	1	1	94.4	450	104.2	113.25	761.85	626.375	3	7.4	1.4	1	0.2	0	3.92053	0.741722	0.529801	0.10596	0	22.2	8.6	12.95	4.9	0	30.8977	11.9694	18.0237	6.81976	0	71.85	63.4437
393	1060520	6	10.3333	1	1	94.4	450	104.2	113.25	761.85	626.375	4	37	7	2.8	0.8	0.2	2.91396	0.55129	0.220516	0.0630045	0.0157511	107.25	46.3	34.6	18.7	6.4	27.9515	12.0667	9.01746	4.8736	1.66797	383.7	50.3642
393	1060520	6	10.3333	1	1	94.4	450	104.2	113.25	761.85	626.375	5	35	12	2	0	0.5	3.35262	1.14947	0.191579	0	0.0478946	100.875	78.75	24.75	0	28	27.8276	21.7241	6.82759	0	7.72414	362.5	57.8727
394	1060522	6	10.5833	2	1	47.55	426.6	120	168.95	763.1	602.625	1	27.8	8.8	3	0.4	0.2	3.90999	1.23769	0.421941	0.0562588	0.0281294	84.4	61.7	39.8	10	7.4	31.2708	22.8603	14.7462	3.70508	2.74176	269.9	63.2677
394	1060522	6	10.5833	2	1	47.55	426.6	120	168.95	763.1	602.625	2	6.8	2.2	1.8	0	0	3.4	1.1	0.9	0	0	21.7	16.05	26.05	0	0	26.5443	19.633	31.8654	0	0	81.75	68.125
394	1060522	6	10.5833	2	1	47.55	426.6	120	168.95	763.1	602.625	3	8.2	3.8	3	0.2	0.2	2.9121	1.34951	1.0654	0.0710269	0.0710269	26.85	26.9	40.2	4.55	7	21.7409	21.7814	32.5506	3.68421	5.66802	123.5	73.0986
394	1060522	6	10.5833	2	1	47.55	426.6	120	168.95	763.1	602.625	4	44.4	15.4	7.8	0.6	0.6	3.49102	1.21085	0.613288	0.047176	0.047176	137.65	109	106.05	14.55	25.1	27.3794	21.6808	21.094	2.89408	4.99254	502.75	65.8826
394	1060522	6	10.5833	2	1	47.55	426.6	120	168.95	763.1	602.625	5	24.5	12.5	5	0.5	0	2.43933	1.24456	0.497822	0.0497822	0	84.625	86.125	66.75	13.25	0	25.2801	25.7282	19.9403	3.95818	0	334.75	55.5486
395	1060524	6	9.83333	1	1	64.9375	450	120	187.312	822.25	750.75	1	25.5	8	5.5	0.5	0.25	3.4	1.06667	0.733333	0.0666667	0.0333333	79.8125	54.375	67.875	11.5	8.0625	27.986	19.0664	23.8001	4.03243	2.82709	285.188	63.375
395	1060524	6	9.83333	1	1	64.9375	450	120	187.312	822.25	750.75	2	6.5	2.5	0.5	0.25	0	3.25	1.25	0.25	0.125	0	20.4375	17.3125	7.125	6.5625	0	27.5717	23.3558	9.61214	8.85329	0	74.125	61.7708
395	1060524	6	9.83333	1	1	64.9375	450	120	187.312	822.25	750.75	3	9.25	4.25	1	0.25	0	2.96296	1.36136	0.32032	0.0800801	0	28.875	28.0625	14.3125	5.5625	0	24.812	24.1139	12.2986	4.77981	0	116.375	62.1288
395	1060524	6	9.83333	1	1	64.9375	450	120	187.312	822.25	750.75	4	44.5	15.25	7.25	1	0.25	3.24719	1.1128	0.529036	0.0729705	0.0182426	139.625	102.438	93.9375	23.625	8.0625	27.1975	19.9537	18.298	4.6019	1.57049	513.375	62.4354
395	1060524	6	9.83333	1	1	64.9375	450	120	187.312	822.25	750.75	5	37	10	3	0	0.5	2.95704	0.799201	0.23976	0	0.03996	111.5	70.375	37.375	0	17.625	27.7019	17.4845	9.28571	0	4.37888	402.5	53.6131
396	1060525	6	10.1667	2	1	66.5	450	120	138.6	775.1	794	1	31.4	8.6	4	0.4	0	4.18667	1.14667	0.533333	0.0533333	0	95.25	57.4	49.4	10.4	0	33.0729	19.9306	17.1528	3.61111	0	288	64
396	1060525	6	10.1667	2	1	66.5	450	120	138.6	775.1	794	2	5.4	1.6	0.4	0	0.4	2.7	0.8	0.2	0	0.2	15.95	11.5	5.2	0	17.75	23.0658	16.6305	7.51988	0	25.6688	69.15	57.625
396	1060525	6	10.1667	2	1	66.5	450	120	138.6	775.1	794	3	8.6	2.6	0.8	0.2	0	3.72294	1.12554	0.34632	0.0865801	0	26.35	17.2	11.2	4.85	0	29.7404	19.4131	12.6411	5.47404	0	88.6	63.925
396	1060525	6	10.1667	2	1	66.5	450	120	138.6	775.1	794	4	48.2	13.2	5.2	0.6	0.4	3.73113	1.0218	0.402529	0.0464456	0.0309637	146.25	88.15	65.8	15.25	17.75	30.8154	18.5735	13.8643	3.21323	3.73999	474.6	61.2308
396	1060525	6	10.1667	2	1	66.5	450	120	138.6	775.1	794	5	53.5	9.5	3.5	0	0	4.04282	0.717884	0.264484	0	0	147.25	61.625	46.875	0	0	34.1449	14.2899	10.8696	0	0	431.25	54.3136
397	1060526	6	10.4167	2	1	52.75	450	120	166.65	789.4	512.75	1	24.4	3.2	1.2	0.4	0	3.25333	0.426667	0.16	0.0533333	0	69.8	18.5	19.8	9.6	0	29.9378	7.93481	8.49239	4.11752	0	233.15	51.8111
397	1060526	6	10.4167	2	1	52.75	450	120	166.65	789.4	512.75	2	5.8	1.2	0.4	0	0	2.9	0.6	0.2	0	0	17.25	8.65	4.95	0	0	30.6939	15.3915	8.80783	0	0	56.2	46.8333
397	1060526	6	10.4167	2	1	52.75	450	120	166.65	789.4	512.75	3	7.6	3.6	2.4	0.6	0.2	2.73627	1.29613	0.864086	0.216022	0.0720072	22.8	24.85	32.1	12.65	6.8	20.0351	21.8366	28.2074	11.116	5.9754	113.8	68.2868
397	1060526	6	10.4167	2	1	52.75	450	120	166.65	789.4	512.75	4	38.6	8.2	4	1	0.2	2.93387	0.623258	0.304028	0.0760071	0.0152014	112.45	53.35	56.85	22.25	6.8	26.9697	12.7953	13.6347	5.33637	1.63089	416.95	52.8186
397	1060526	6	10.4167	2	1	52.75	450	120	166.65	789.4	512.75	5	31	9	5	2	0	3.6275	1.05314	0.58508	0.234032	0	94.25	60	74.75	46	0	29.2929	18.648	23.2323	14.2968	0	321.75	62.7499
398	1060527	6	11.5	2	1	42	450	120	227.25	842.875		1	21.5	10	6	2.5	0	2.86667	1.33333	0.8	0.333333	0	75.75	70	74.5	62.875	0	24.0954	22.2664	23.6978	20	0	314.375	69.8611
398	1060527	6	11.5	2	1	42	450	120	227.25	842.875		2	7	1.5	1.5	0	0	3.5	0.75	0.75	0	0	23.25	11.25	19.125	0	0	34.0659	16.4835	28.022	0	0	68.25	56.875
398	1060527	6	11.5	2	1	42	450	120	227.25	842.875		3	8.5	5	3.5	0.5	0	2.24422	1.32013	0.924092	0.132013	0	26.375	35.375	48.25	11.375	0	17.6717	23.7018	32.3283	7.62144	0	149.25	65.6766
398	1060527	6	11.5	2	1	42	450	120	227.25	842.875		4	40.5	17.5	11	3	0	2.88299	1.24574	0.783034	0.213555	0	136.375	123.125	141.875	74.25	0	24.2714	21.9132	25.2503	13.2147	0	561.875	66.6617
398	1060527	6	11.5	2	1	42	450	120	227.25	842.875		5
399	1060601	6	11.6667	1	1	44.8	450	120	194.75	820.2	823.75	1	22.2	9.2	3.6	1.2	1.4	2.96	1.22667	0.48	0.16	0.186667	68.8	65.15	52.7	30.8	66.65	20.3852	19.3037	15.6148	9.12593	19.7481	337.5	75
399	1060601	6	11.6667	1	1	44.8	450	120	194.75	820.2	823.75	2	8	1.4	0.8	0.2	0	4	0.7	0.4	0.1	0	24.7	9.2	9.7	4.45	0	34.1869	12.7336	13.4256	6.15917	0	72.25	60.2083
399	1060601	6	11.6667	1	1	44.8	450	120	194.75	820.2	823.75	3	13.4	6.6	2.2	0.4	0	4.12837	2.03338	0.677792	0.123235	0	40.35	40.55	29.9	9.65	0	26.99	27.1237	20	6.45485	0	149.5	76.7651
399	1060601	6	11.6667	1	1	44.8	450	120	194.75	820.2	823.75	4	47.6	19	7.2	1.8	1.4	3.48208	1.3899	0.526701	0.131675	0.102414	145	128.35	98.9	44.9	66.65	24.2272	21.4453	16.5246	7.50209	11.1362	598.5	72.97
399	1060601	6	11.6667	1	1	44.8	450	120	194.75	820.2	823.75	5	43	22.5	8	1	0.5	3.13202	1.63885	0.582701	0.0728376	0.0364188	139.625	145.125	109.625	25	26.625	25.3921	26.3924	19.9363	4.54649	4.84201	549.875	66.7527
400	1060602	6	11.6667	2	1	62.3125	450	120	173.188	805.5	826.5	1	20.5	11.5	5.5	1.5	0.5	2.73333	1.53333	0.733333	0.2	0.0666667	61.0625	78.4375	77.125	34.8125	19.6875	19.3198	24.8171	24.4018	11.0144	6.22899	316.062	70.2361
400	1060602	6	11.6667	2	1	62.3125	450	120	173.188	805.5	826.5	2	6.5	2.25	1.5	0.75	0	3.25	1.125	0.75	0.375	0	21.25	15.5	18.75	16.625	0	25.1665	18.3568	22.2058	19.6891	0	84.4375	70.3646
400	1060602	6	11.6667	2	1	62.3125	450	120	173.188	805.5	826.5	3	6.25	4.25	2.75	0.75	0.25	2.16528	1.47239	0.952725	0.259834	0.0866113	21.125	30.875	34.0625	16.625	8.1875	16.4397	24.0272	26.5078	12.9377	6.3716	128.5	74.197
400	1060602	6	11.6667	2	1	62.3125	450	120	173.188	805.5	826.5	4	34.25	19.5	9.75	3	0.75	2.55121	1.45251	0.726257	0.223464	0.0558659	106.75	135.75	129.938	68.0625	27.875	19.282	24.5202	23.4703	12.294	5.035	553.625	68.7306
400	1060602	6	11.6667	2	1	62.3125	450	120	173.188	805.5	826.5	5	26	7	1	0	2	1.88748	0.508167	0.0725953	0	0.145191	80	50.25	10	0	130.5	19.8634	12.4767	2.48293	0	32.4022	402.75	48.7296
401	1060603	6	11.3333	1	1	67.75	450	120	190.1	828.35	641.375	1	26.8	5.4	1.4	0.6	0.2	3.57333	0.72	0.186667	0.08	0.0266667	78.45	36.15	18.8	14.65	7.7	28.9217	13.3272	6.93088	5.40092	2.83871	271.25	60.2778
401	1060603	6	11.3333	1	1	67.75	450	120	190.1	828.35	641.375	2	6.2	2.6	1.4	0	0	3.1	1.3	0.7	0	0	18.75	17.15	16.25	0	0	23.6444	21.6267	20.4918	0	0	79.3	66.0833
401	1060603	6	11.3333	1	1	67.75	450	120	190.1	828.35	641.375	3	10.2	3	1	0.2	0.4	3.21936	0.94687	0.315623	0.0631247	0.126249	29.9	21	11.95	5.15	21.55	24.8133	17.4274	9.91701	4.27386	17.8838	120.5	63.3877
401	1060603	6	11.3333	1	1	67.75	450	120	190.1	828.35	641.375	4	46.4	12	3.8	0.8	0.6	3.3609	0.869198	0.275246	0.0579465	0.0434599	136.2	81.75	47	19.8	29.25	27.0748	16.2509	9.34301	3.93599	5.81453	503.05	60.7292
401	1060603	6	11.3333	1	1	67.75	450	120	190.1	828.35	641.375	5	25.5	8	1.5	1	1	2.3855	0.748392	0.140324	0.093549	0.093549	74.5	54	18.75	24.375	37.375	21.9521	15.9116	5.52486	7.18232	11.0129	339.375	52.9137
402	1060604	6	11.5833	2	1	53.4	450	120	191.5	823.9	774.75	1	26.6	14	3	0.8	0.2	3.54667	1.86667	0.4	0.106667	0.0266667	81.45	97.1	40.5	18.5	6.95	26.3209	31.3783	13.0877	5.97835	2.24592	309.45	68.7667
402	1060604	6	11.5833	2	1	53.4	450	120	191.5	823.9	774.75	2	6	3.6	0.8	0	0.2	3	1.8	0.4	0	0.1	17.65	23.45	10.65	0	6.5	20.5233	27.2674	12.3837	0	7.55814	86	71.6667
402	1060604	6	11.5833	2	1	53.4	450	120	191.5	823.9	774.75	3	8	4.4	1.8	0.4	0	2.50653	1.37859	0.563969	0.125326	0	24.05	30.25	23.55	9.4	0	21.3778	26.8889	20.9333	8.35556	0	112.5	58.7467
402	1060604	6	11.5833	2	1	53.4	450	120	191.5	823.9	774.75	4	43.4	23.4	5.8	1.2	0.4	3.16058	1.70409	0.422381	0.0873892	0.0291297	130.8	161.3	77.4	27.9	13.45	24.1039	29.7245	14.2633	5.14144	2.47858	542.65	65.8636
402	1060604	6	11.5833	2	1	53.4	450	120	191.5	823.9	774.75	5	45.5	8	3.5	0.5	0	3.52372	0.619555	0.271055	0.0387222	0	132.375	50.25	45.75	11.125	0	30.1023	11.4269	10.4036	2.52985	0	439.75	56.7602
403	1060605	6	11.5	2	1	80.9583	436.292	100	170.25	840	808.25	1	26.6667	10.5	3.16667	0.5	0	3.66727	1.44399	0.435489	0.0687613	0	82.3333	73.2917	40.8333	12.9583	0	29.4705	26.2342	14.616	4.63833	0	279.375	64.034
403	1060605	6	11.5	2	1	80.9583	436.292	100	170.25	840	808.25	2	6	1.83333	1.33333	0	0	3.6	1.1	0.8	0	0	18.2917	12.5	18.1667	0	0	27.5581	18.8324	27.3697	0	0	66.375	66.375
403	1060605	6	11.5	2	1	80.9583	436.292	100	170.25	840	808.25	3	14.1667	4	0.5	0.333333	0.166667	4.99266	1.40969	0.176211	0.117474	0.0587372	43.2083	26.5	6.16667	8.08333	9.45833	36.1324	22.1603	5.15679	6.75958	7.90941	119.583	70.2398
403	1060605	6	11.5	2	1	80.9583	436.292	100	170.25	840	808.25	4	51.6667	17.8333	5.83333	1.33333	0.833333	3.69048	1.27381	0.416667	0.0952381	0.0595238	159.792	122.708	77.2083	33.5833	42.625	28.4327	21.8342	13.7381	5.97568	7.58452	562	66.9048
403	1060605	6	11.5	2	1	80.9583	436.292	100	170.25	840	808.25	5	28	6	2	0	1	2.07856	0.445407	0.148469	0	0.0742345	83.125	40.125	25.5	0	42.625	22.2259	10.7286	6.81818	0	11.3971	374	46.2728
404	1060606	6	11.6667	2	1	78.4	450	120	229.85	895.2	791	1	27.6	10.8	3	0.8	0	3.68	1.44	0.4	0.106667	0	83.6	75.95	39.15	18.85	0	28.1814	25.6026	13.1974	6.35429	0	296.65	65.9222
404	1060606	6	11.6667	2	1	78.4	450	120	229.85	895.2	791	2	6.8	2.2	1	0	0	3.4	1.1	0.5	0	0	20.4	14.2	11.95	0	0	29.6081	20.6096	17.344	0	0	68.9	57.4167
404	1060606	6	11.6667	2	1	78.4	450	120	229.85	895.2	791	3	13.4	5	0.8	0	0.2	3.49793	1.3052	0.208832	0	0.052208	39.25	34.2	10.3	0	6.05	28.744	25.0458	7.54302	0	4.43061	136.55	59.4083
404	1060606	6	11.6667	2	1	78.4	450	120	229.85	895.2	791	4	52.4	18.8	5	0.8	0.4	3.51206	1.26005	0.335121	0.0536193	0.0268097	156.85	130.15	63.6	18.85	17.6	28.059	23.2826	11.3775	3.37209	3.14848	559	62.4441
404	1060606	6	11.6667	2	1	78.4	450	120	229.85	895.2	791	5	38	7	3	1	0	2.88243	0.530973	0.22756	0.0758534	0	111	50.5	47.75	21	0	31.2676	14.2254	13.4507	5.91549	0	355	44.8799
405	1060607	6	11.25	2	1	66.75	450	96.375	171.562	784.688	739.5	1	28	9.75	2.5	0.75	0	3.73333	1.3	0.333333	0.1	0	91.1875	67.25	32.125	18.1875	0	31.3561	23.1249	11.0466	6.25403	0	290.812	64.625
405	1060607	6	11.25	2	1	66.75	450	96.375	171.562	784.688	739.5	2	4.75	3	0.75	0	0	2.9572	1.8677	0.466926	0	0	15.8125	20	9.4375	0	0	25.3761	32.0963	15.1454	0	0	62.3125	64.6563
405	1060607	6	11.25	2	1	66.75	450	96.375	171.562	784.688	739.5	3	11.25	6.25	2.25	0	0.25	3.93443	2.18579	0.786885	0	0.0874317	36.125	43.125	33.75	0	8.125	27.4584	32.7791	25.6532	0	6.17577	131.562	76.6849
405	1060607	6	11.25	2	1	66.75	450	96.375	171.562	784.688	739.5	4	47.5	19.5	5.75	0.75	0.25	3.63202	1.49104	0.439665	0.0573477	0.0191159	153.5	133.5	78.625	18.1875	8.125	29.6583	25.794	15.1914	3.51407	1.56986	517.562	65.9578
405	1060607	6	11.25	2	1	66.75	450	96.375	171.562	784.688	739.5	5	43	21	3.5	2	1	3.48884	1.70385	0.283976	0.162272	0.0811359	129.75	135.125	42.125	51.25	42.75	25.937	27.0115	8.42079	10.2449	8.54573	500.25	67.6471
406	1060608	6	11.5833	1	1	54.7	450	120	187.25	811.95	836.75	1	27.6	8.8	4.4	0.6	0.2	3.68	1.17333	0.586667	0.08	0.0266667	82.5	62.6	53.95	15.05	9.15	27.1605	20.6091	17.7613	4.95473	3.01235	303.75	67.5
406	1060608	6	11.5833	1	1	54.7	450	120	187.25	811.95	836.75	2	6.8	0.8	0.2	0	0	3.4	0.4	0.1	0	0	19	4.8	2.7	0	0	32.2034	8.13559	4.57627	0	0	59	49.1667
406	1060608	6	11.5833	1	1	54.7	450	120	187.25	811.95	836.75	3	9.8	5	1.8	0.2	0	3.14019	1.60214	0.576769	0.0640854	0	30.35	35.45	23.9	4.6	0	24.4561	28.5657	19.2587	3.70669	0	124.1	66.275
406	1060608	6	11.5833	1	1	54.7	450	120	187.25	811.95	836.75	4	47.4	15	6.4	0.8	0.2	3.50268	1.10844	0.472936	0.0591169	0.0147792	140.6	105.75	80.55	19.65	9.15	27.2877	20.524	15.6332	3.81368	1.77584	515.25	63.4583
406	1060608	6	11.5833	1	1	54.7	450	120	187.25	811.95	836.75	5	28.5	5	3	0	1	2.04362	0.35853	0.215118	0	0.071706	81.25	35.25	41.5	0	43.875	20.3507	8.82905	10.3945	0	10.9894	399.25	47.7144
407	1060609	6	11.4167	2	1	45.65	450	120	203	849.5	842	1	22	9.2	3.6	1.8	0.6	2.93333	1.22667	0.48	0.24	0.08	68.4	62.65	51.6	43.2	21.05	22.0574	20.2032	16.6398	13.931	6.78813	310.1	68.9111
407	1060609	6	11.4167	2	1	45.65	450	120	203	849.5	842	2	6	4.2	1.6	0	0	3	2.1	0.8	0	0	18.85	30.6	19.3	0	0	23.5331	38.2022	24.0949	0	0	80.1	66.75
407	1060609	6	11.4167	2	1	45.65	450	120	203	849.5	842	3	11.8	5.6	2.2	0.6	0	3.48768	1.65517	0.650246	0.17734	0	36.9	40.65	30.7	14.5	0	25.0085	27.55	20.8065	9.82718	0	147.55	72.6847
407	1060609	6	11.4167	2	1	45.65	450	120	203	849.5	842	4	42.8	20.4	7.8	2.4	0.6	3.02295	1.44085	0.550912	0.169511	0.0423779	133.5	144.15	107.1	57.7	21.05	23.0153	24.8513	18.4639	9.94742	3.629	580.05	68.2813
407	1060609	6	11.4167	2	1	45.65	450	120	203	849.5	842	5	41	17.5	5.5	1	1	2.92162	1.24703	0.391924	0.0712589	0.0712589	122.375	116.75	70.875	25.5	51.375	23.0679	22.0075	13.36	4.80679	9.68426	530.5	63.0048
408	1060610	6	10	1	1	57.55	450	120	213.95	842.5	782.75	1	28.8	7.6	3.2	0.6	0	3.84	1.01333	0.426667	0.08	0	88.65	50.6	42.2	15.6	0	30.6112	17.4724	14.5718	5.38674	0	289.6	64.3556
408	1060610	6	10	1	1	57.55	450	120	213.95	842.5	782.75	2	8.6	2.2	0.2	0	0	4.3	1.1	0.1	0	0	26.95	14.3	2.7	0	0	39.0014	20.6946	3.90738	0	0	69.1	57.5833
408	1060610	6	10	1	1	57.55	450	120	213.95	842.5	782.75	3	9.2	2.2	0.2	0.2	0.4	2.58004	0.616967	0.0560879	0.0560879	0.112176	26.3	14.1	2.2	4.55	19.35	23.3466	12.5166	1.95295	4.03906	17.1771	112.65	52.6525
408	1060610	6	10	1	1	57.55	450	120	213.95	842.5	782.75	4	49	12.8	3.6	0.8	0.4	3.48961	0.911573	0.25638	0.0569733	0.0284866	150	84.75	47.1	20.15	19.35	30.0933	17.0027	9.44929	4.04253	3.88203	498.45	59.1632
408	1060610	6	10	1	1	57.55	450	120	213.95	842.5	782.75	5	43.5	12.5	2.5	0.5	0	3.3344	0.95816	0.191632	0.0383264	0	128.25	83.625	35.125	10.125	0	30.6543	19.988	8.39558	2.42008	0	418.375	53.4494
409	1060611	6	11.5	1	1	60.85	450	120	206.55	837.45	888	1	24.2	11	5.2	1.2	0.2	3.22667	1.46667	0.693333	0.16	0.0266667	74.6	76.05	68.85	29.75	7.05	23.139	23.5887	21.3555	9.22767	2.18672	322.4	71.6444
409	1060611	6	11.5	1	1	60.85	450	120	206.55	837.45	888	2	7	2.2	0.4	0.2	0	3.5	1.1	0.2	0.1	0	20.25	14.7	5.65	4.6	0	29.6703	21.5385	8.27839	6.73993	0	68.25	56.875
409	1060611	6	11.5	1	1	60.85	450	120	206.55	837.45	888	3	12.8	3.4	0.6	0.2	0	3.71823	0.987654	0.174292	0.0580973	0	37.95	22.5	7.5	4.1	0	31.2474	18.5261	6.17538	3.37587	0	121.45	58.7993
409	1060611	6	11.5	1	1	60.85	450	120	206.55	837.45	888	4	48.2	18	6.4	1.6	0.2	3.45334	1.28963	0.458535	0.114634	0.0143292	144.7	123.45	85.3	38.45	7.05	26.2995	22.4373	15.5035	6.98837	1.28135	550.2	65.6994
409	1060611	6	11.5	1	1	60.85	450	120	206.55	837.45	888	5	51	13.5	6	2	1	3.44595	0.912162	0.405405	0.135135	0.0675676	158.5	87.625	77	49.875	32.625	26.7736	14.8015	13.0068	8.42483	5.51098	592	66.6667
410	1060612	6	10.6667	1	1	73.8333	436.167	100	173.917	867.292	804.25	1	27.1667	9.66667	4.16667	1.16667	0	3.7371	1.32977	0.573175	0.160489	0	82.6667	70.125	55.4583	26.7083	0	27.0705	22.9636	18.1607	8.74608	0	305.375	70.0134
410	1060612	6	10.6667	1	1	73.8333	436.167	100	173.917	867.292	804.25	2	5.66667	2.16667	0.666667	0.166667	0	3.4	1.3	0.4	0.1	0	17.375	16.3333	8.375	4.125	0	27.5066	25.8575	13.2586	6.53034	0	63.1667	63.1667
410	1060612	6	10.6667	1	1	73.8333	436.167	100	173.917	867.292	804.25	3	9.5	3.5	0.833333	0	0	3.27743	1.20747	0.287494	0	0	29.2083	23.9167	8.66667	0	0	30.5447	25.0109	9.06318	0	0	95.625	54.9832
410	1060612	6	10.6667	1	1	73.8333	436.167	100	173.917	867.292	804.25	4	49.1667	19.8333	7.5	1.5	0.833333	3.40139	1.37209	0.518857	0.103771	0.0576507	149.875	143.208	94.9167	34.875	43.2083	25.3292	24.2025	16.0411	5.89395	7.3023	591.708	68.2248
410	1060612	6	10.6667	1	1	73.8333	436.167	100	173.917	867.292	804.25	5	42.5	15.5	5.5	1	0	3.17066	1.15636	0.41032	0.0746037	0	129.125	105	76	25	0	26.887	21.8636	15.8251	5.20562	0	480.25	59.714
411	1060613	6	11.0833	2	1	69.2	450	120	179.85	819.05	629.375	1	29.6	7.2	1.2	0.6	0	3.94667	0.96	0.16	0.08	0	87.65	51.65	16.95	14.3	0	33.0008	19.4465	6.38178	5.38404	0	265.6	59.0222
411	1060613	6	11.0833	2	1	69.2	450	120	179.85	819.05	629.375	2	8.4	2.4	0	0	0	4.2	1.2	0	0	0	26.1	16	0	0	0	35.7779	21.9328	0	0	0	72.95	60.7917
411	1060613	6	11.0833	2	1	69.2	450	120	179.85	819.05	629.375	3	15.2	4	1.4	0	0	5.07089	1.33445	0.467056	0	0	44.9	26.75	19.95	0	0	35.992	21.4429	15.992	0	0	124.75	69.3634
411	1060613	6	11.0833	2	1	69.2	450	120	179.85	819.05	629.375	4	55.2	14.6	2.6	0.6	0	4.04371	1.06953	0.190465	0.0439534	0	164.65	101.55	36.9	14.3	0	33.2257	20.4924	7.44627	2.88568	0	495.55	60.503
411	1060613	6	11.0833	2	1	69.2	450	120	179.85	819.05	629.375	5	38	11	2	0.5	0.5	3.62264	1.04866	0.190665	0.0476663	0.0476663	112.375	71.125	22.5	14.625	28.875	31.3022	19.812	6.26741	4.07382	8.04318	359	57.0407
412	1060614	6	11.6667	2	1	69.3	450	120	200.7	840.1	1094.25	1	27.8	10.2	3.4	1.4	0.4	3.70667	1.36	0.453333	0.186667	0.0533333	85.65	69.85	51.9	36.1	12.1	28.2813	23.0642	17.1372	11.9201	3.99538	302.85	67.3
412	1060614	6	11.6667	2	1	69.3	450	120	200.7	840.1	1094.25	2	3.2	0.6	0.4	0.2	0	1.6	0.3	0.2	0.1	0	10.4	3.15	6.05	5.7	0	22.7571	6.89278	13.2385	12.4726	0	45.7	38.0833
412	1060614	6	11.6667	2	1	69.3	450	120	200.7	840.1	1094.25	3	7.2	4.6	1	0.2	0.2	2.15247	1.37519	0.298954	0.0597907	0.0597907	21	32.05	13.45	4.2	8.15	20.7203	31.6231	13.2708	4.14406	8.04144	101.35	50.4983
412	1060614	6	11.6667	2	1	69.3	450	120	200.7	840.1	1094.25	4	40	17.4	4.8	1.8	0.6	2.8568	1.24271	0.342816	0.128556	0.042852	121.6	117.95	71.4	46	20.25	25.3017	24.5422	14.8564	9.57137	4.21348	480.6	57.2075
412	1060614	6	11.6667	2	1	69.3	450	120	200.7	840.1	1094.25	5	49.5	14.5	8.5	4.5	2	2.71419	0.795065	0.466073	0.246744	0.109664	139.625	98.625	111.875	111.625	87.75	19.0387	13.4481	15.2548	15.2207	11.9652	733.375	67.0208
413	1060616	6	11.3333	1	1	65.95	450	120	189.65	825.6	813.75	1	26.8	10.2	3.6	0.2	0.2	3.57333	1.36	0.48	0.0266667	0.0266667	84.8	74.8	46.8	5.1	9.05	28.6486	25.2703	15.8108	1.72297	3.05743	296	65.7778
413	1060616	6	11.3333	1	1	65.95	450	120	189.65	825.6	813.75	2	5.2	2.8	1	0.4	0	2.6	1.4	0.5	0.2	0	17.35	17.85	14.2	9.3	0	20.766	21.3645	16.9958	11.1311	0	83.55	69.625
413	1060616	6	11.3333	1	1	65.95	450	120	189.65	825.6	813.75	3	10.8	5.2	2.6	0.6	0.2	3.41682	1.64514	0.822568	0.189823	0.0632745	33.35	36.15	33.05	15	13.85	23.1356	25.078	22.9275	10.4058	9.60805	144.15	76.0084
413	1060616	6	11.3333	1	1	65.95	450	120	189.65	825.6	813.75	4	46	19	7.2	1.2	0.4	3.34302	1.38081	0.523256	0.0872093	0.0290698	145.5	133.2	94.05	29.4	22.9	26.1268	23.9181	16.8881	5.27922	4.11205	556.9	67.454
413	1060616	6	11.3333	1	1	65.95	450	120	189.65	825.6	813.75	5	46	12.5	6.5	1.5	0.5	3.39171	0.921659	0.479263	0.110599	0.0368664	140.625	85.75	83.75	36.875	17	27.3723	16.691	16.3017	7.17762	3.309	513.75	63.1336
414	1060617	6	11.3333	2	1	58.9	450	120	180.25	830.6	583.25	1	18.8	7.4	2.6	0.4	0.4	2.50667	0.986667	0.346667	0.0533333	0.0533333	57.4	52.35	37.15	9.55	15.7	23.1452	21.1089	14.9798	3.85081	6.33065	248	55.1111
414	1060617	6	11.3333	2	1	58.9	450	120	180.25	830.6	583.25	2	4.4	2	0.4	0	0.2	2.2	1	0.2	0	0.1	15.15	12.8	6.05	0	7.6	21.5658	18.2206	8.6121	0	10.8185	70.25	58.5417
414	1060617	6	11.3333	2	1	58.9	450	120	180.25	830.6	583.25	3	10	5.2	2	0.4	0.8	3.32871	1.73093	0.665742	0.133148	0.266297	31.25	37.2	25.2	10.5	33.95	23.0033	27.3831	18.5499	7.72911	24.9908	135.85	75.3675
414	1060617	6	11.3333	2	1	58.9	450	120	180.25	830.6	583.25	4	37.2	15.2	6.2	0.8	1.4	2.68721	1.098	0.447869	0.0577896	0.101132	115.65	106.1	84.8	20.05	57.25	23.1	21.1924	16.938	4.00479	11.4351	500.65	60.2757
414	1060617	6	11.3333	2	1	58.9	450	120	180.25	830.6	583.25	5	30	24	3	1	0	3.08616	2.46892	0.308616	0.102872	0	92.25	166.75	34.5	21	0	22.555	40.7702	8.43521	5.13447	0	409	70.1243
415	1070501	7	10.1667	2	1	76.8125	450	120	147.938	794.75	625.5	1	14.75	6	4.25	1.75	0.5	1.96667	0.8	0.566667	0.233333	0.0666667	43.375	44.125	55.625	43	16.3125	16.8039	17.0944	21.5496	16.6586	6.31961	258.125	57.3611
415	1070501	7	10.1667	2	1	76.8125	450	120	147.938	794.75	625.5	2	6.25	3.75	0.75	0	0	3.125	1.875	0.375	0	0	20.4375	26.5625	9.25	0	0	26.6287	34.6091	12.0521	0	0	76.75	63.9583
415	1070501	7	10.1667	2	1	76.8125	450	120	147.938	794.75	625.5	3	6.25	3.25	1.25	0.75	0	2.53485	1.31812	0.506971	0.304183	0	19.5	23.0625	18.375	18.875	0	20.996	24.8318	19.7847	20.323	0	92.875	62.7799
415	1070501	7	10.1667	2	1	76.8125	450	120	147.938	794.75	625.5	4	30.5	14.25	6.25	2.5	0.75	2.30261	1.07581	0.471846	0.188739	0.0566216	92.5625	101.688	83.25	61.875	24.1875	19.6471	21.584	17.6705	13.1335	5.13399	471.125	59.2796
415	1070501	7	10.1667	2	1	76.8125	450	120	147.938	794.75	625.5	5	38	20	5	0	1	3.64508	1.91847	0.479616	0	0.0959233	130.75	137	76.25	0	30.5	28.3162	29.6697	16.5133	0	6.60531	461.75	73.8209
416	1070502	7	10	2	1	84.375	450	120	181.25	848.5		1	24.5	7	4.5	0.5	0	3.26667	0.933333	0.6	0.0666667	0	75.375	50.125	63	13.375	0	27.7497	18.4538	23.1937	4.92407	0	271.625	60.3611
416	1070502	7	10	2	1	84.375	450	120	181.25	848.5		2	7.5	2.5	1	0	0	3.75	1.25	0.5	0	0	22.875	16.875	13.25	0	0	30.9122	22.8041	17.9054	0	0	74	61.6667
416	1070502	7	10	2	1	84.375	450	120	181.25	848.5		3	5.5	1	2	0	0	1.82069	0.331034	0.662069	0	0	16.125	7.5	23.875	0	0	23.5832	10.9689	34.9177	0	0	68.375	37.7241
416	1070502	7	10	2	1	84.375	450	120	181.25	848.5		4	43	12	8	1	0.5	3.04066	0.848556	0.565704	0.070713	0.0353565	132	83.75	105.875	24.625	15.875	26.9663	17.1093	21.6292	5.03064	3.24311	489.5	57.69
416	1070502	7	10	2	1	84.375	450	120	181.25	848.5		5
417	1070503	7	10.5	2	1	67.75	450	120	234.55	886.15	784.25	1	18.8	9.8	4.4	0.8	0.8	2.50667	1.30667	0.586667	0.106667	0.106667	59.5	68.15	63.85	16.8	26.55	22.1066	25.3205	23.7228	6.24187	9.86439	269.15	59.8111
417	1070503	7	10.5	2	1	67.75	450	120	234.55	886.15	784.25	2	5.6	4	1.2	0	0.2	2.8	2	0.6	0	0.1	18.05	27.6	13.2	0	6.7	21.9988	33.638	16.0878	0	8.16575	82.05	68.375
417	1070503	7	10.5	2	1	67.75	450	120	234.55	886.15	784.25	3	9.4	3	2.2	0.4	0	2.4046	0.767427	0.56278	0.102324	0	29.45	20.4	29.55	10	0	25.8107	17.8791	25.8983	8.76424	0	114.1	48.6463
417	1070503	7	10.5	2	1	67.75	450	120	234.55	886.15	784.25	4	39	17.8	8	1.2	1.4	2.64064	1.20521	0.541669	0.0812504	0.0947921	122.9	122.65	109.5	26.8	46.7	23.703	23.6548	21.1186	5.16876	9.00675	518.5	58.5115
417	1070503	7	10.5	2	1	67.75	450	120	234.55	886.15	784.25	5	45	14	6	0.5	0.5	3.44278	1.07109	0.459037	0.0382531	0.0382531	141.25	95.375	77.25	10.875	16.375	31.5378	21.295	17.2481	2.42813	3.65615	447.875	57.1087
418	1070504	7	10.25	2	1	85.1	434	104.75	113.7	737.55	766.375	1	23.8	6.6	2.2	0.2	0.2	3.29032	0.912442	0.304147	0.0276498	0.0276498	75.15	45.65	28.8	4.55	7	30.9132	18.7783	11.847	1.87166	2.87947	243.1	56.0138
418	1070504	7	10.25	2	1	85.1	434	104.75	113.7	737.55	766.375	2	9.2	2.6	1	0.4	0	5.26969	1.48926	0.572792	0.229117	0	26.4	17.2	13.45	9.05	0	32.8767	21.4197	16.7497	11.2702	0	80.3	76.6587
418	1070504	7	10.25	2	1	85.1	434	104.75	113.7	737.55	766.375	3	8.8	1.4	0.6	0.2	0	4.6438	0.738786	0.316623	0.105541	0	24.8	10.35	8.35	5.25	0	33.244	13.874	11.193	7.03753	0	74.6	65.6113
418	1070504	7	10.25	2	1	85.1	434	104.75	113.7	737.55	766.375	4	46.2	11.6	3.8	0.8	0.4	3.75839	0.943665	0.309132	0.0650803	0.0325402	139.4	79.1	50.6	18.85	13.4	31.3611	17.7953	11.3836	4.24072	3.01462	444.5	60.2671
418	1070504	7	10.25	2	1	85.1	434	104.75	113.7	737.55	766.375	5	66	18	4	1	0.5	5.16718	1.40923	0.313163	0.0782907	0.0391453	202	120.25	58.875	24.5	21.125	35.3765	21.0595	10.3109	4.29072	3.69965	571	74.5066
419	1070505	7	9.91667	1	1	82.15	450	120	192.75	844.9	787.125	1	23.2	6.6	2.6	0.6	0.4	3.09333	0.88	0.346667	0.08	0.0533333	71.35	45.5	36.7	16.25	15.3	27.3529	17.443	14.0694	6.22963	5.86544	260.85	57.9667
419	1070505	7	9.91667	1	1	82.15	450	120	192.75	844.9	787.125	2	6.2	2.2	0	0.4	0	3.1	1.1	0	0.2	0	19.95	13.65	0	10	0	32.8395	22.4691	0	16.4609	0	60.75	50.625
419	1070505	7	9.91667	1	1	82.15	450	120	192.75	844.9	787.125	3	8.2	0.8	0.2	0.2	0	2.55253	0.249027	0.0622568	0.0622568	0	24.6	6	3.85	5.4	0	28.2921	6.90052	4.42783	6.21047	0	86.95	45.1102
419	1070505	7	9.91667	1	1	82.15	450	120	192.75	844.9	787.125	4	40.8	9.8	2.8	1.2	0.6	2.89738	0.69594	0.19884	0.0852172	0.0426086	125.9	67.1	40.55	31.65	21.6	28.087	14.9693	9.04629	7.06079	4.81874	448.25	53.0536
419	1070505	7	9.91667	1	1	82.15	450	120	192.75	844.9	787.125	5	51	10	1	0	0	3.88757	0.762268	0.0762268	0	0	149.25	63.375	12	0	0	34.5486	14.6701	2.77778	0	0	432	54.8833
421	1070507	7	10	2	1	112.875	450	120	171.625	855		1	26	5.5	1	0	0	3.46667	0.733333	0.133333	0	0	74.25	33.625	15.125	0	0	31.2303	14.143	6.36172	0	0	237.75	52.8333
421	1070507	7	10	2	1	112.875	450	120	171.625	855		2	9	3.5	0.5	0	0	4.5	1.75	0.25	0	0	27.875	23.5	7.625	0	0	31.2325	26.3305	8.54342	0	0	89.25	74.375
421	1070507	7	10	2	1	112.875	450	120	171.625	855		3	15.5	4	0.5	0	0	5.41879	1.3984	0.1748	0	0	44.75	26.625	7.75	0	0	37.605	22.3739	6.51261	0	0	119	69.3372
421	1070507	7	10	2	1	112.875	450	120	171.625	855		4	54	15	2.5	0	0.5	3.78947	1.05263	0.175439	0	0.0350877	159.125	97.125	35.5	0	15.75	31.3392	19.1285	6.99163	0	3.10192	507.75	59.386
421	1070507	7	10	2	1	112.875	450	120	171.625	855		5
422	1070508	7	10.5833	1	1	89.2	450	120	169.5	830.6	627.375	1	23.8	8.4	3.6	1	0.6	3.17333	1.12	0.48	0.133333	0.08	71.35	58.8	50.35	23.3	19	25.4776	20.9963	17.9789	8.31994	6.7845	280.05	62.2333
422	1070508	7	10.5833	1	1	89.2	450	120	169.5	830.6	627.375	2	6.2	1.2	0.2	0	0	3.1	0.6	0.1	0	0	18.1	7.8	2.5	0	0	30.5743	13.1757	4.22297	0	0	59.2	49.3333
422	1070508	7	10.5833	1	1	89.2	450	120	169.5	830.6	627.375	3	8.8	3	1.2	0.4	0	3.11504	1.06195	0.424779	0.141593	0	27.8	21.05	18.5	9.2	0	25.9449	19.6454	17.2655	8.58609	0	107.15	63.2153
422	1070508	7	10.5833	1	1	89.2	450	120	169.5	830.6	627.375	4	41.6	13.6	5	1.6	0.8	3.00506	0.982422	0.361185	0.115579	0.0577896	125.4	94.95	71.35	37.45	25.3	25.1202	19.0204	14.2929	7.502	5.06811	499.2	60.1011
422	1070508	7	10.5833	1	1	89.2	450	120	169.5	830.6	627.375	5	28	3	1	0	0	2.67782	0.28691	0.0956366	0	0	84	18.5	14.5	0	0	30.727	6.76726	5.30407	0	0	273.375	43.5744
423	1070509	7	10.5833	1	1	90.15	450	112.8	82.85	735.8	595.75	1	24.6	5.8	4.8	0.2	0.4	3.28	0.773333	0.64	0.0266667	0.0533333	75.45	42.2	62.85	4.05	14.3	27.9963	15.6586	23.321	1.50278	5.30612	269.5	59.8889
423	1070509	7	10.5833	1	1	90.15	450	112.8	82.85	735.8	595.75	2	5	1.2	1	0.2	0.4	2.65957	0.638298	0.531915	0.106383	0.212766	14.95	7.3	14	5.3	19.95	18.7696	9.1651	17.5769	6.65411	25.0471	79.65	70.6117
423	1070509	7	10.5833	1	1	90.15	450	112.8	82.85	735.8	595.75	3	6.2	2.2	1.4	0.2	0	4.49004	1.59324	1.01388	0.14484	0	18.9	13.8	18.45	5.85	0	31.5526	23.0384	30.8013	9.76628	0	59.9	72.2993
423	1070509	7	10.5833	1	1	90.15	450	112.8	82.85	735.8	595.75	4	40.8	11.2	7.6	0.6	1	3.32699	0.913292	0.619734	0.0489263	0.0815439	123.85	76.05	100.55	15.2	40.55	26.5687	16.3145	21.5703	3.26075	8.69892	466.15	63.3528
[truncated: 981 more rows]
